# Supplementary material for: Composite Hole-Transporting Materials Based on 9,10-Dimethoxyphenanthrene Cores and Spiro-OMeTAD for Efficient and Stable Perovskite Solar Cells
Source: ACS Omega. 2025 May 14;10(20):20638–48. doi: 10.1021/acsomega.5c01513 (PMC12120597; doi:10.1021/acsomega.5c01513)
Supplement: Supplementary file 2 [file ao5c01513_si_002.cif]

data_i18289

_audit_creation_method            'SHELXL-2018/3'
_shelx_SHELXL_version_number      '2018/3'
_chemical_name_systematic         ?
_chemical_name_common             ?
_chemical_melting_point           ?
_chemical_formula_moiety        'C56 H48 N2 O6'
_chemical_formula_sum
 'C56 H48 N2 O6'
_chemical_formula_weight          844.96

loop_
 _atom_type_symbol
 _atom_type_description
 _atom_type_scat_dispersion_real
 _atom_type_scat_dispersion_imag
 _atom_type_scat_source
 'C'  'C'   0.0033   0.0016
 'International Tables Vol C Tables 4.2.6.8 and 6.1.1.4'
 'H'  'H'   0.0000   0.0000
 'International Tables Vol C Tables 4.2.6.8 and 6.1.1.4'
 'N'  'N'   0.0061   0.0033
 'International Tables Vol C Tables 4.2.6.8 and 6.1.1.4'
 'O'  'O'   0.0106   0.0060
 'International Tables Vol C Tables 4.2.6.8 and 6.1.1.4'

_space_group_crystal_system       monoclinic
_space_group_IT_number            14
_space_group_name_H-M_alt         'P 21/n'
_space_group_name_Hall            '-P 2yn'

_shelx_space_group_comment
;
The symmetry employed for this shelxl refinement is uniquely defined
by the following loop, which should always be used as a source of
symmetry information in preference to the above space-group names.
They are only intended as comments.
;

loop_
 _space_group_symop_operation_xyz
 'x, y, z'
 '-x+1/2, y+1/2, -z+1/2'
 '-x, -y, -z'
 'x-1/2, -y-1/2, z-1/2'

_cell_length_a                    15.3734(5)
_cell_length_b                    17.6300(5)
_cell_length_c                    17.2603(6)
_cell_angle_alpha                 90
_cell_angle_beta                  111.3650(10)
_cell_angle_gamma                 90
_cell_volume                      4356.6(2)
_cell_formula_units_Z             4
_cell_measurement_temperature     100.0(2)
_cell_measurement_reflns_used     9936
_cell_measurement_theta_min       2.22
_cell_measurement_theta_max       26.81

_exptl_crystal_description        prism
_exptl_crystal_colour             yellow
_exptl_crystal_density_meas       none
_exptl_crystal_density_method     'not measured'
_exptl_crystal_density_diffrn     1.288
_exptl_crystal_F_000              1784
_exptl_transmission_factor_min    ?
_exptl_transmission_factor_max    ?
_exptl_crystal_size_max           0.255
_exptl_crystal_size_mid           0.193
_exptl_crystal_size_min           0.140
_exptl_absorpt_coefficient_mu     0.083
_shelx_estimated_absorpt_T_min    0.979
_shelx_estimated_absorpt_T_max    0.988
_exptl_absorpt_correction_type    numerical
_exptl_absorpt_correction_T_min   0.9467
_exptl_absorpt_correction_T_max   1
_exptl_absorpt_process_details    'Bruker SADABS, 1996'
_exptl_absorpt_special_details    ?
_diffrn_ambient_temperature       100.0(2)
_diffrn_radiation_wavelength      0.71073
_diffrn_radiation_type            MoK\a
_diffrn_source                    ?
_diffrn_measurement_device_type   'Bruker D8 Venture PhotonIII'
_diffrn_measurement_method        '\f and \w scans'
_diffrn_detector_area_resol_mean  ?
_diffrn_reflns_number             130876
_diffrn_reflns_av_unetI/netI      0.0409
_diffrn_reflns_av_R_equivalents   0.1073
_diffrn_reflns_limit_h_min        -19
_diffrn_reflns_limit_h_max        19
_diffrn_reflns_limit_k_min        -22
_diffrn_reflns_limit_k_max        22
_diffrn_reflns_limit_l_min        -22
_diffrn_reflns_limit_l_max        22
_diffrn_reflns_theta_min          1.714
_diffrn_reflns_theta_max          27.102
_diffrn_reflns_theta_full         25.242
_diffrn_measured_fraction_theta_max   1.000
_diffrn_measured_fraction_theta_full  0.999
_diffrn_reflns_Laue_measured_fraction_max    1.000
_diffrn_reflns_Laue_measured_fraction_full   0.999
_diffrn_reflns_point_group_measured_fraction_max   1.000
_diffrn_reflns_point_group_measured_fraction_full  0.999
_reflns_number_total              9611
_reflns_number_gt                 6897
_reflns_threshold_expression      'I > 2\s(I)'
_reflns_Friedel_coverage          0.000
_reflns_Friedel_fraction_max      .
_reflns_Friedel_fraction_full     .

_reflns_special_details
;
 Reflections were merged by SHELXL according to the crystal
 class for the calculation of statistics and refinement.

 _reflns_Friedel_fraction is defined as the number of unique
 Friedel pairs measured divided by the number that would be
 possible theoretically, ignoring centric projections and
 systematic absences.
;

_computing_data_collection        'Bruker Instrument Service v2012.12.0.3'
_computing_cell_refinement        'SAINT V8.40A (Bruker Nano, Inc., 2019)'
_computing_data_reduction         'SAINT V8.40A (Bruker Nano, Inc., 2019)'
_computing_structure_solution     'SHELXT 2014/5 (Sheldrick, 2014)'
_computing_structure_refinement 'SHELXL-2018/3 (Sheldrick, 2018)'
_computing_molecular_graphics     'shelXle (C.B. Huebschle, rev 958)'
_computing_publication_material   'WinGX publication routines (Farrugia, 2014)'
_refine_special_details           ?
_refine_ls_structure_factor_coef  Fsqd
_refine_ls_matrix_type            full
_refine_ls_weighting_scheme       calc
_refine_ls_weighting_details
'w=1/[\s^2^(Fo^2^)+(0.0528P)^2^+1.8409P] where P=(Fo^2^+2Fc^2^)/3'
_atom_sites_solution_primary      ?
_atom_sites_solution_secondary    ?
_atom_sites_solution_hydrogens    geom
_refine_ls_hydrogen_treatment     constr
_refine_ls_extinction_method      none
_refine_ls_extinction_coef        .
_refine_ls_number_reflns          9611
_refine_ls_number_parameters      583
_refine_ls_number_restraints      0
_refine_ls_R_factor_all           0.0740
_refine_ls_R_factor_gt            0.0442
_refine_ls_wR_factor_ref          0.1208
_refine_ls_wR_factor_gt           0.1046
_refine_ls_goodness_of_fit_ref    1.020
_refine_ls_restrained_S_all       1.020
_refine_ls_shift/su_max           0.001
_refine_ls_shift/su_mean          0.000

loop_
 _atom_site_label
 _atom_site_type_symbol
 _atom_site_fract_x
 _atom_site_fract_y
 _atom_site_fract_z
 _atom_site_U_iso_or_equiv
 _atom_site_adp_type
 _atom_site_occupancy
 _atom_site_site_symmetry_order
 _atom_site_calc_flag
 _atom_site_refinement_flags_posn
 _atom_site_refinement_flags_adp
 _atom_site_refinement_flags_occupancy
 _atom_site_disorder_assembly
 _atom_site_disorder_group
O1 O 0.84938(8) 0.55713(7) -0.13056(7) 0.0249(3) Uani 1 1 d . . . . .
O2 O 0.96523(8) 0.64777(7) 0.00206(7) 0.0278(3) Uani 1 1 d . . . . .
O3 O 1.11394(8) 0.72462(7) 0.83421(7) 0.0300(3) Uani 1 1 d . . . . .
O4 O 0.54253(9) 0.46482(7) 0.64331(8) 0.0339(3) Uani 1 1 d . . . . .
O5 O 0.30872(10) 0.16253(7) 0.30830(8) 0.0346(3) Uani 1 1 d . . . . .
O6 O 0.12764(8) 0.05694(7) -0.27000(7) 0.0289(3) Uani 1 1 d . . . . .
N1 N 0.83291(10) 0.59280(9) 0.56379(9) 0.0284(3) Uani 1 1 d . . . . .
N2 N 0.33551(10) 0.23407(8) 0.00272(9) 0.0265(3) Uani 1 1 d . . . . .
C1 C 0.83620(11) 0.56163(9) -0.05557(10) 0.0208(3) Uani 1 1 d . . . . .
C2 C 0.89155(11) 0.60617(9) 0.00722(10) 0.0216(3) Uani 1 1 d . . . . .
C3 C 0.88066(11) 0.60651(9) 0.08660(10) 0.0200(3) Uani 1 1 d . . . . .
C4 C 0.94313(12) 0.64704(10) 0.15435(10) 0.0239(4) Uani 1 1 d . . . . .
H4 H 0.991628 0.675995 0.146918 0.029 Uiso 1 1 calc R U . . .
C5 C 0.93513(12) 0.64541(9) 0.23073(10) 0.0233(4) Uani 1 1 d . . . . .
H5 H 0.979163 0.672050 0.275923 0.028 Uiso 1 1 calc R U . . .
C6 C 0.86243(11) 0.60473(9) 0.24324(10) 0.0207(3) Uani 1 1 d . . . . .
C7 C 0.80019(11) 0.56515(9) 0.17677(10) 0.0193(3) Uani 1 1 d . . . . .
H7 H 0.750714 0.537959 0.184677 0.023 Uiso 1 1 calc R U . . .
C8 C 0.80772(11) 0.56382(9) 0.09795(10) 0.0183(3) Uani 1 1 d . . . . .
C9 C 0.74628(11) 0.51844(9) 0.02910(10) 0.0186(3) Uani 1 1 d . . . . .
C10 C 0.67315(11) 0.47389(9) 0.03548(10) 0.0192(3) Uani 1 1 d . . . . .
H10 H 0.660414 0.475785 0.085324 0.023 Uiso 1 1 calc R U . . .
C11 C 0.61923(11) 0.42738(9) -0.02875(10) 0.0200(3) Uani 1 1 d . . . . .
C12 C 0.63859(11) 0.42543(9) -0.10254(10) 0.0217(3) Uani 1 1 d . . . . .
H12 H 0.602927 0.393200 -0.146827 0.026 Uiso 1 1 calc R U . . .
C13 C 0.70794(11) 0.46921(9) -0.11144(10) 0.0214(3) Uani 1 1 d . . . . .
H13 H 0.719248 0.467433 -0.161976 0.026 Uiso 1 1 calc R U . . .
C14 C 0.76263(11) 0.51683(9) -0.04649(10) 0.0192(3) Uani 1 1 d . . . . .
C15 C 0.85375(12) 0.60345(9) 0.32603(10) 0.0215(3) Uani 1 1 d . . . . .
C16 C 0.93181(12) 0.59124(9) 0.39804(10) 0.0232(4) Uani 1 1 d . . . . .
H16 H 0.991479 0.586023 0.393914 0.028 Uiso 1 1 calc R U . . .
C17 C 0.92424(12) 0.58654(10) 0.47547(10) 0.0244(4) Uani 1 1 d . . . . .
H17 H 0.978147 0.576358 0.523321 0.029 Uiso 1 1 calc R U . . .
C18 C 0.83837(12) 0.59661(10) 0.48360(10) 0.0238(4) Uani 1 1 d . . . . .
C19 C 0.76033(12) 0.61169(11) 0.41237(11) 0.0278(4) Uani 1 1 d . . . . .
H19 H 0.701503 0.620531 0.417090 0.033 Uiso 1 1 calc R U . . .
C20 C 0.76783(12) 0.61388(10) 0.33500(11) 0.0260(4) Uani 1 1 d . . . . .
H20 H 0.713540 0.622639 0.287027 0.031 Uiso 1 1 calc R U . . .
C21 C 0.54480(11) 0.37889(9) -0.01976(10) 0.0197(3) Uani 1 1 d . . . . .
C22 C 0.55824(12) 0.33971(9) 0.05387(10) 0.0228(4) Uani 1 1 d . . . . .
H22 H 0.615293 0.345863 0.099773 0.027 Uiso 1 1 calc R U . . .
C23 C 0.49039(12) 0.29210(9) 0.06157(10) 0.0238(4) Uani 1 1 d . . . . .
H23 H 0.501896 0.265459 0.112189 0.029 Uiso 1 1 calc R U . . .
C24 C 0.40537(12) 0.28276(9) -0.00402(10) 0.0225(4) Uani 1 1 d . . . . .
C25 C 0.39060(12) 0.32207(9) -0.07788(10) 0.0223(4) Uani 1 1 d . . . . .
H25 H 0.333058 0.316554 -0.123370 0.027 Uiso 1 1 calc R U . . .
C26 C 0.45910(11) 0.36894(9) -0.08526(10) 0.0213(3) Uani 1 1 d . . . . .
H26 H 0.447786 0.395114 -0.136111 0.026 Uiso 1 1 calc R U . . .
C27 C 0.92370(13) 0.50553(10) -0.12572(11) 0.0297(4) Uani 1 1 d . . . . .
H27A H 0.925572 0.498139 -0.181365 0.045 Uiso 1 1 calc R U . . .
H27B H 0.912769 0.456683 -0.103722 0.045 Uiso 1 1 calc R U . . .
H27C H 0.983385 0.526615 -0.088775 0.045 Uiso 1 1 calc R U . . .
C28 C 0.94281(14) 0.70072(11) -0.06505(12) 0.0330(4) Uani 1 1 d . . . . .
H28A H 0.931471 0.673362 -0.117254 0.050 Uiso 1 1 calc R U . . .
H28B H 0.994981 0.736043 -0.055145 0.050 Uiso 1 1 calc R U . . .
H28C H 0.886591 0.729084 -0.068799 0.050 Uiso 1 1 calc R U . . .
C29 C 0.90880(12) 0.62417(10) 0.63202(10) 0.0241(4) Uani 1 1 d . . . . .
C30 C 0.92282(12) 0.70233(10) 0.63772(11) 0.0270(4) Uani 1 1 d . . . . .
H30 H 0.884504 0.734417 0.594547 0.032 Uiso 1 1 calc R U . . .
C31 C 0.99211(12) 0.73334(10) 0.70580(11) 0.0268(4) Uani 1 1 d . . . . .
H31 H 1.000822 0.786749 0.709447 0.032 Uiso 1 1 calc R U . . .
C32 C 1.04919(12) 0.68718(10) 0.76901(10) 0.0237(4) Uani 1 1 d . . . . .
C33 C 1.03809(12) 0.60903(10) 0.76274(10) 0.0250(4) Uani 1 1 d . . . . .
H33 H 1.078171 0.576917 0.804877 0.030 Uiso 1 1 calc R U . . .
C34 C 0.96742(12) 0.57805(10) 0.69388(10) 0.0254(4) Uani 1 1 d . . . . .
H34 H 0.959505 0.524583 0.689479 0.031 Uiso 1 1 calc R U . . .
C35 C 1.18055(14) 0.67909(12) 0.89569(12) 0.0385(5) Uani 1 1 d . . . . .
H35A H 1.213355 0.646643 0.869114 0.058 Uiso 1 1 calc R U . . .
H35B H 1.148453 0.647362 0.923539 0.058 Uiso 1 1 calc R U . . .
H35C H 1.225703 0.711929 0.936719 0.058 Uiso 1 1 calc R U . . .
C36 C 0.75603(12) 0.56179(9) 0.57940(10) 0.0232(4) Uani 1 1 d . . . . .
C37 C 0.74190(12) 0.58048(10) 0.65301(11) 0.0252(4) Uani 1 1 d . . . . .
H37 H 0.782151 0.615996 0.690537 0.030 Uiso 1 1 calc R U . . .
C38 C 0.66987(12) 0.54767(10) 0.67153(11) 0.0257(4) Uani 1 1 d . . . . .
H38 H 0.661144 0.561149 0.721500 0.031 Uiso 1 1 calc R U . . .
C39 C 0.61080(12) 0.49579(10) 0.61840(11) 0.0265(4) Uani 1 1 d . . . . .
C40 C 0.62307(12) 0.47703(10) 0.54489(11) 0.0265(4) Uani 1 1 d . . . . .
H40 H 0.582209 0.441691 0.507593 0.032 Uiso 1 1 calc R U . . .
C41 C 0.69499(12) 0.50982(10) 0.52576(11) 0.0253(4) Uani 1 1 d . . . . .
H41 H 0.702699 0.496604 0.475290 0.030 Uiso 1 1 calc R U . . .
C42 C 0.51366(14) 0.38982(11) 0.61567(14) 0.0400(5) Uani 1 1 d . . . . .
H42A H 0.475590 0.390588 0.556136 0.060 Uiso 1 1 calc R U . . .
H42B H 0.476711 0.369264 0.646618 0.060 Uiso 1 1 calc R U . . .
H42C H 0.568762 0.357874 0.625191 0.060 Uiso 1 1 calc R U . . .
C43 C 0.32955(11) 0.21878(10) 0.08129(10) 0.0239(4) Uani 1 1 d . . . . .
C44 C 0.32947(12) 0.27667(10) 0.13625(11) 0.0264(4) Uani 1 1 d . . . . .
H44 H 0.333449 0.327989 0.121078 0.032 Uiso 1 1 calc R U . . .
C45 C 0.32366(12) 0.26028(10) 0.21296(11) 0.0276(4) Uani 1 1 d . . . . .
H45 H 0.325424 0.300126 0.250555 0.033 Uiso 1 1 calc R U . . .
C46 C 0.31527(12) 0.18541(10) 0.23452(11) 0.0260(4) Uani 1 1 d . . . . .
C47 C 0.31339(12) 0.12765(10) 0.17989(11) 0.0267(4) Uani 1 1 d . . . . .
H47 H 0.306315 0.076577 0.194137 0.032 Uiso 1 1 calc R U . . .
C48 C 0.32176(12) 0.14387(10) 0.10453(11) 0.0254(4) Uani 1 1 d . . . . .
H48 H 0.322220 0.103609 0.068100 0.030 Uiso 1 1 calc R U . . .
C49 C 0.31304(16) 0.21863(12) 0.36806(12) 0.0397(5) Uani 1 1 d . . . . .
H49A H 0.371617 0.246989 0.382190 0.060 Uiso 1 1 calc R U . . .
H49B H 0.310381 0.194354 0.418232 0.060 Uiso 1 1 calc R U . . .
H49C H 0.260126 0.253447 0.345218 0.060 Uiso 1 1 calc R U . . .
C50 C 0.28135(12) 0.18953(9) -0.06687(10) 0.0232(4) Uani 1 1 d . . . . .
C51 C 0.18623(12) 0.18054(10) -0.08568(11) 0.0251(4) Uani 1 1 d . . . . .
H51 H 0.157303 0.205538 -0.052619 0.030 Uiso 1 1 calc R U . . .
C52 C 0.13244(12) 0.13565(10) -0.15200(11) 0.0259(4) Uani 1 1 d . . . . .
H52 H 0.067629 0.129090 -0.163298 0.031 Uiso 1 1 calc R U . . .
C53 C 0.17404(12) 0.10045(9) -0.20162(10) 0.0236(4) Uani 1 1 d . . . . .
C54 C 0.26964(12) 0.10878(10) -0.18292(11) 0.0274(4) Uani 1 1 d . . . . .
H54 H 0.298439 0.084220 -0.216353 0.033 Uiso 1 1 calc R U . . .
C55 C 0.32284(12) 0.15253(10) -0.11605(11) 0.0268(4) Uani 1 1 d . . . . .
H55 H 0.388096 0.157472 -0.103461 0.032 Uiso 1 1 calc R U . . .
C56 C 0.02843(12) 0.05232(11) -0.29431(12) 0.0313(4) Uani 1 1 d . . . . .
H56A H 0.002299 0.103558 -0.298936 0.047 Uiso 1 1 calc R U . . .
H56B H 0.012906 0.023616 -0.252464 0.047 Uiso 1 1 calc R U . . .
H56C H 0.002051 0.026618 -0.348215 0.047 Uiso 1 1 calc R U . . .

loop_
 _atom_site_aniso_label
 _atom_site_aniso_U_11
 _atom_site_aniso_U_22
 _atom_site_aniso_U_33
 _atom_site_aniso_U_23
 _atom_site_aniso_U_13
 _atom_site_aniso_U_12
O1 0.0281(6) 0.0339(7) 0.0155(6) 0.0015(5) 0.0113(5) -0.0026(5)
O2 0.0264(7) 0.0352(7) 0.0233(6) 0.0027(5) 0.0107(5) -0.0109(5)
O3 0.0266(7) 0.0317(7) 0.0258(7) -0.0008(5) 0.0026(5) -0.0020(5)
O4 0.0335(7) 0.0360(7) 0.0381(8) -0.0015(6) 0.0202(6) -0.0076(6)
O5 0.0463(8) 0.0336(7) 0.0296(7) 0.0040(6) 0.0206(6) 0.0004(6)
O6 0.0250(6) 0.0338(7) 0.0274(7) -0.0093(5) 0.0088(5) -0.0058(5)
N1 0.0280(8) 0.0426(9) 0.0168(7) -0.0024(6) 0.0106(6) -0.0101(7)
N2 0.0265(8) 0.0320(8) 0.0205(7) -0.0019(6) 0.0079(6) -0.0118(6)
C1 0.0231(8) 0.0264(8) 0.0144(8) 0.0020(6) 0.0086(7) 0.0007(7)
C2 0.0202(8) 0.0249(8) 0.0220(8) 0.0018(7) 0.0104(7) -0.0022(6)
C3 0.0201(8) 0.0220(8) 0.0191(8) 0.0017(6) 0.0085(7) 0.0005(6)
C4 0.0224(9) 0.0269(9) 0.0239(9) -0.0018(7) 0.0103(7) -0.0055(7)
C5 0.0231(9) 0.0252(8) 0.0212(8) -0.0047(7) 0.0077(7) -0.0042(7)
C6 0.0210(8) 0.0235(8) 0.0185(8) 0.0007(6) 0.0082(7) 0.0024(6)
C7 0.0180(8) 0.0217(8) 0.0195(8) 0.0010(6) 0.0085(6) -0.0002(6)
C8 0.0180(8) 0.0196(8) 0.0178(8) 0.0015(6) 0.0069(6) 0.0012(6)
C9 0.0191(8) 0.0198(8) 0.0172(8) 0.0019(6) 0.0069(6) 0.0026(6)
C10 0.0196(8) 0.0213(8) 0.0180(8) 0.0021(6) 0.0084(6) 0.0015(6)
C11 0.0189(8) 0.0201(8) 0.0204(8) 0.0020(6) 0.0065(7) 0.0021(6)
C12 0.0219(8) 0.0227(8) 0.0182(8) -0.0019(6) 0.0047(7) -0.0007(6)
C13 0.0237(9) 0.0255(8) 0.0156(8) 0.0018(6) 0.0080(7) 0.0011(7)
C14 0.0193(8) 0.0200(8) 0.0178(8) 0.0025(6) 0.0063(6) 0.0017(6)
C15 0.0230(9) 0.0240(8) 0.0190(8) -0.0023(6) 0.0093(7) -0.0016(7)
C16 0.0217(9) 0.0280(9) 0.0214(8) -0.0035(7) 0.0097(7) -0.0029(7)
C17 0.0218(9) 0.0296(9) 0.0199(8) -0.0008(7) 0.0054(7) -0.0018(7)
C18 0.0293(9) 0.0272(9) 0.0166(8) -0.0012(7) 0.0105(7) -0.0037(7)
C19 0.0220(9) 0.0393(10) 0.0243(9) 0.0014(8) 0.0109(7) 0.0015(7)
C20 0.0221(9) 0.0357(10) 0.0196(8) 0.0016(7) 0.0067(7) 0.0013(7)
C21 0.0204(8) 0.0185(8) 0.0210(8) -0.0027(6) 0.0083(7) -0.0003(6)
C22 0.0205(8) 0.0274(9) 0.0193(8) -0.0016(7) 0.0059(7) -0.0031(7)
C23 0.0248(9) 0.0263(9) 0.0190(8) 0.0030(7) 0.0063(7) -0.0028(7)
C24 0.0235(9) 0.0223(8) 0.0231(9) -0.0030(7) 0.0103(7) -0.0042(7)
C25 0.0193(8) 0.0243(8) 0.0213(8) -0.0009(7) 0.0048(7) -0.0018(6)
C26 0.0232(8) 0.0220(8) 0.0189(8) 0.0007(6) 0.0079(7) 0.0003(7)
C27 0.0349(10) 0.0335(10) 0.0272(9) -0.0032(8) 0.0192(8) -0.0023(8)
C28 0.0364(11) 0.0304(10) 0.0362(11) 0.0062(8) 0.0179(9) -0.0060(8)
C29 0.0228(9) 0.0331(9) 0.0186(8) -0.0022(7) 0.0103(7) -0.0036(7)
C30 0.0253(9) 0.0325(9) 0.0226(9) 0.0051(7) 0.0080(7) 0.0018(7)
C31 0.0276(9) 0.0258(9) 0.0274(9) 0.0014(7) 0.0103(8) -0.0007(7)
C32 0.0209(8) 0.0303(9) 0.0211(8) -0.0018(7) 0.0092(7) -0.0023(7)
C33 0.0241(9) 0.0318(9) 0.0202(9) 0.0044(7) 0.0092(7) 0.0040(7)
C34 0.0315(10) 0.0265(9) 0.0218(9) -0.0004(7) 0.0138(7) -0.0022(7)
C35 0.0300(10) 0.0459(12) 0.0297(10) 0.0034(9) -0.0009(8) 0.0002(9)
C36 0.0243(9) 0.0259(9) 0.0211(8) 0.0022(7) 0.0102(7) 0.0002(7)
C37 0.0300(9) 0.0247(9) 0.0229(9) -0.0013(7) 0.0121(7) -0.0012(7)
C38 0.0321(10) 0.0253(9) 0.0242(9) 0.0005(7) 0.0156(8) 0.0031(7)
C39 0.0244(9) 0.0278(9) 0.0309(10) 0.0063(7) 0.0143(8) 0.0025(7)
C40 0.0248(9) 0.0258(9) 0.0271(9) -0.0012(7) 0.0073(7) -0.0013(7)
C41 0.0275(9) 0.0284(9) 0.0205(8) -0.0010(7) 0.0091(7) 0.0013(7)
C42 0.0347(11) 0.0311(10) 0.0566(14) 0.0050(9) 0.0195(10) -0.0053(8)
C43 0.0180(8) 0.0303(9) 0.0226(9) -0.0005(7) 0.0064(7) -0.0041(7)
C44 0.0257(9) 0.0247(9) 0.0301(9) 0.0015(7) 0.0117(8) -0.0033(7)
C45 0.0273(9) 0.0282(9) 0.0296(10) -0.0030(7) 0.0129(8) 0.0006(7)
C46 0.0218(9) 0.0314(9) 0.0256(9) 0.0051(7) 0.0097(7) 0.0001(7)
C47 0.0269(9) 0.0252(9) 0.0272(9) 0.0036(7) 0.0089(8) -0.0023(7)
C48 0.0212(9) 0.0273(9) 0.0254(9) -0.0015(7) 0.0058(7) -0.0034(7)
C49 0.0546(13) 0.0393(11) 0.0348(11) 0.0037(9) 0.0275(10) 0.0069(10)
C50 0.0249(9) 0.0234(8) 0.0201(8) 0.0002(7) 0.0066(7) -0.0059(7)
C51 0.0237(9) 0.0301(9) 0.0234(9) -0.0019(7) 0.0108(7) -0.0014(7)
C52 0.0189(8) 0.0328(9) 0.0256(9) -0.0007(7) 0.0079(7) -0.0025(7)
C53 0.0251(9) 0.0236(8) 0.0209(8) -0.0008(7) 0.0068(7) -0.0029(7)
C54 0.0255(9) 0.0293(9) 0.0309(10) -0.0052(7) 0.0144(8) -0.0016(7)
C55 0.0215(9) 0.0286(9) 0.0308(10) 0.0003(7) 0.0103(7) -0.0023(7)
C56 0.0247(9) 0.0373(10) 0.0291(10) -0.0044(8) 0.0065(8) -0.0092(8)

_geom_special_details
;
 All esds (except the esd in the dihedral angle between two l.s. planes)
 are estimated using the full covariance matrix.  The cell esds are taken
 into account individually in the estimation of esds in distances, angles
 and torsion angles; correlations between esds in cell parameters are only
 used when they are defined by crystal symmetry.  An approximate (isotropic)
 treatment of cell esds is used for estimating esds involving l.s. planes.
;

loop_
 _geom_bond_atom_site_label_1
 _geom_bond_atom_site_label_2
 _geom_bond_distance
 _geom_bond_site_symmetry_2
 _geom_bond_publ_flag
O1 C1 1.3833(19) . ?
O1 C27 1.439(2) . ?
O2 C2 1.3792(19) . ?
O2 C28 1.429(2) . ?
O3 C32 1.370(2) . ?
O3 C35 1.424(2) . ?
O4 C39 1.383(2) . ?
O4 C42 1.421(2) . ?
O5 C46 1.374(2) . ?
O5 C49 1.413(2) . ?
O6 C53 1.370(2) . ?
O6 C56 1.429(2) . ?
N1 C36 1.414(2) . ?
N1 C18 1.418(2) . ?
N1 C29 1.433(2) . ?
N2 C24 1.412(2) . ?
N2 C43 1.418(2) . ?
N2 C50 1.423(2) . ?
C1 C2 1.358(2) . ?
C1 C14 1.434(2) . ?
C2 C3 1.440(2) . ?
C3 C4 1.408(2) . ?
C3 C8 1.422(2) . ?
C4 C5 1.368(2) . ?
C4 H4 0.9500 . ?
C5 C6 1.409(2) . ?
C5 H5 0.9500 . ?
C6 C7 1.385(2) . ?
C6 C15 1.483(2) . ?
C7 C8 1.407(2) . ?
C7 H7 0.9500 . ?
C8 C9 1.458(2) . ?
C9 C10 1.408(2) . ?
C9 C14 1.416(2) . ?
C10 C11 1.385(2) . ?
C10 H10 0.9500 . ?
C11 C12 1.410(2) . ?
C11 C21 1.481(2) . ?
C12 C13 1.369(2) . ?
C12 H12 0.9500 . ?
C13 C14 1.408(2) . ?
C13 H13 0.9500 . ?
C15 C16 1.394(2) . ?
C15 C20 1.397(2) . ?
C16 C17 1.386(2) . ?
C16 H16 0.9500 . ?
C17 C18 1.389(2) . ?
C17 H17 0.9500 . ?
C18 C19 1.395(2) . ?
C19 C20 1.382(2) . ?
C19 H19 0.9500 . ?
C20 H20 0.9500 . ?
C21 C22 1.394(2) . ?
C21 C26 1.400(2) . ?
C22 C23 1.382(2) . ?
C22 H22 0.9500 . ?
C23 C24 1.392(2) . ?
C23 H23 0.9500 . ?
C24 C25 1.395(2) . ?
C25 C26 1.380(2) . ?
C25 H25 0.9500 . ?
C26 H26 0.9500 . ?
C27 H27A 0.9800 . ?
C27 H27B 0.9800 . ?
C27 H27C 0.9800 . ?
C28 H28A 0.9800 . ?
C28 H28B 0.9800 . ?
C28 H28C 0.9800 . ?
C29 C34 1.383(2) . ?
C29 C30 1.393(3) . ?
C30 C31 1.379(2) . ?
C30 H30 0.9500 . ?
C31 C32 1.387(2) . ?
C31 H31 0.9500 . ?
C32 C33 1.388(2) . ?
C33 C34 1.397(2) . ?
C33 H33 0.9500 . ?
C34 H34 0.9500 . ?
C35 H35A 0.9800 . ?
C35 H35B 0.9800 . ?
C35 H35C 0.9800 . ?
C36 C41 1.394(2) . ?
C36 C37 1.404(2) . ?
C37 C38 1.386(2) . ?
C37 H37 0.9500 . ?
C38 C39 1.377(2) . ?
C38 H38 0.9500 . ?
C39 C40 1.389(2) . ?
C40 C41 1.390(2) . ?
C40 H40 0.9500 . ?
C41 H41 0.9500 . ?
C42 H42A 0.9800 . ?
C42 H42B 0.9800 . ?
C42 H42C 0.9800 . ?
C43 C44 1.394(2) . ?
C43 C48 1.398(2) . ?
C44 C45 1.389(2) . ?
C44 H44 0.9500 . ?
C45 C46 1.390(2) . ?
C45 H45 0.9500 . ?
C46 C47 1.381(3) . ?
C47 C48 1.383(2) . ?
C47 H47 0.9500 . ?
C48 H48 0.9500 . ?
C49 H49A 0.9800 . ?
C49 H49B 0.9800 . ?
C49 H49C 0.9800 . ?
C50 C51 1.387(2) . ?
C50 C55 1.395(2) . ?
C51 C52 1.389(2) . ?
C51 H51 0.9500 . ?
C52 C53 1.388(2) . ?
C52 H52 0.9500 . ?
C53 C54 1.393(2) . ?
C54 C55 1.381(2) . ?
C54 H54 0.9500 . ?
C55 H55 0.9500 . ?
C56 H56A 0.9800 . ?
C56 H56B 0.9800 . ?
C56 H56C 0.9800 . ?

loop_
 _geom_angle_atom_site_label_1
 _geom_angle_atom_site_label_2
 _geom_angle_atom_site_label_3
 _geom_angle
 _geom_angle_site_symmetry_1
 _geom_angle_site_symmetry_3
 _geom_angle_publ_flag
C1 O1 C27 111.46(12) . . ?
C2 O2 C28 116.01(13) . . ?
C32 O3 C35 116.79(14) . . ?
C39 O4 C42 116.27(15) . . ?
C46 O5 C49 118.11(14) . . ?
C53 O6 C56 116.74(14) . . ?
C36 N1 C18 123.70(14) . . ?
C36 N1 C29 118.64(14) . . ?
C18 N1 C29 117.63(14) . . ?
C24 N2 C43 120.69(13) . . ?
C24 N2 C50 119.64(14) . . ?
C43 N2 C50 118.73(13) . . ?
C2 C1 O1 121.15(15) . . ?
C2 C1 C14 121.41(14) . . ?
O1 C1 C14 117.44(14) . . ?
C1 C2 O2 123.13(15) . . ?
C1 C2 C3 120.38(15) . . ?
O2 C2 C3 116.25(14) . . ?
C4 C3 C8 119.19(15) . . ?
C4 C3 C2 120.79(15) . . ?
C8 C3 C2 119.99(14) . . ?
C5 C4 C3 121.07(15) . . ?
C5 C4 H4 119.5 . . ?
C3 C4 H4 119.5 . . ?
C4 C5 C6 120.87(15) . . ?
C4 C5 H5 119.6 . . ?
C6 C5 H5 119.6 . . ?
C7 C6 C5 118.46(15) . . ?
C7 C6 C15 120.86(15) . . ?
C5 C6 C15 120.67(14) . . ?
C6 C7 C8 122.27(15) . . ?
C6 C7 H7 118.9 . . ?
C8 C7 H7 118.9 . . ?
C7 C8 C3 118.11(14) . . ?
C7 C8 C9 122.68(14) . . ?
C3 C8 C9 119.17(14) . . ?
C10 C9 C14 118.40(14) . . ?
C10 C9 C8 122.75(14) . . ?
C14 C9 C8 118.81(14) . . ?
C11 C10 C9 121.98(15) . . ?
C11 C10 H10 119.0 . . ?
C9 C10 H10 119.0 . . ?
C10 C11 C12 118.40(15) . . ?
C10 C11 C21 121.17(15) . . ?
C12 C11 C21 120.40(14) . . ?
C13 C12 C11 121.12(15) . . ?
C13 C12 H12 119.4 . . ?
C11 C12 H12 119.4 . . ?
C12 C13 C14 120.69(15) . . ?
C12 C13 H13 119.7 . . ?
C14 C13 H13 119.7 . . ?
C13 C14 C9 119.38(14) . . ?
C13 C14 C1 120.49(14) . . ?
C9 C14 C1 120.10(14) . . ?
C16 C15 C20 117.58(15) . . ?
C16 C15 C6 120.72(15) . . ?
C20 C15 C6 121.70(15) . . ?
C17 C16 C15 121.43(16) . . ?
C17 C16 H16 119.3 . . ?
C15 C16 H16 119.3 . . ?
C16 C17 C18 120.45(16) . . ?
C16 C17 H17 119.8 . . ?
C18 C17 H17 119.8 . . ?
C17 C18 C19 118.63(15) . . ?
C17 C18 N1 119.27(15) . . ?
C19 C18 N1 122.09(16) . . ?
C20 C19 C18 120.60(16) . . ?
C20 C19 H19 119.7 . . ?
C18 C19 H19 119.7 . . ?
C19 C20 C15 121.23(16) . . ?
C19 C20 H20 119.4 . . ?
C15 C20 H20 119.4 . . ?
C22 C21 C26 117.22(15) . . ?
C22 C21 C11 121.20(14) . . ?
C26 C21 C11 121.57(15) . . ?
C23 C22 C21 121.47(15) . . ?
C23 C22 H22 119.3 . . ?
C21 C22 H22 119.3 . . ?
C22 C23 C24 120.74(15) . . ?
C22 C23 H23 119.6 . . ?
C24 C23 H23 119.6 . . ?
C23 C24 C25 118.44(15) . . ?
C23 C24 N2 121.44(15) . . ?
C25 C24 N2 120.11(15) . . ?
C26 C25 C24 120.40(15) . . ?
C26 C25 H25 119.8 . . ?
C24 C25 H25 119.8 . . ?
C25 C26 C21 121.72(15) . . ?
C25 C26 H26 119.1 . . ?
C21 C26 H26 119.1 . . ?
O1 C27 H27A 109.5 . . ?
O1 C27 H27B 109.5 . . ?
H27A C27 H27B 109.5 . . ?
O1 C27 H27C 109.5 . . ?
H27A C27 H27C 109.5 . . ?
H27B C27 H27C 109.5 . . ?
O2 C28 H28A 109.5 . . ?
O2 C28 H28B 109.5 . . ?
H28A C28 H28B 109.5 . . ?
O2 C28 H28C 109.5 . . ?
H28A C28 H28C 109.5 . . ?
H28B C28 H28C 109.5 . . ?
C34 C29 C30 119.12(16) . . ?
C34 C29 N1 120.94(16) . . ?
C30 C29 N1 119.92(16) . . ?
C31 C30 C29 120.27(16) . . ?
C31 C30 H30 119.9 . . ?
C29 C30 H30 119.9 . . ?
C30 C31 C32 120.55(16) . . ?
C30 C31 H31 119.7 . . ?
C32 C31 H31 119.7 . . ?
O3 C32 C31 115.18(15) . . ?
O3 C32 C33 125.05(15) . . ?
C31 C32 C33 119.77(16) . . ?
C32 C33 C34 119.34(16) . . ?
C32 C33 H33 120.3 . . ?
C34 C33 H33 120.3 . . ?
C29 C34 C33 120.89(16) . . ?
C29 C34 H34 119.6 . . ?
C33 C34 H34 119.6 . . ?
O3 C35 H35A 109.5 . . ?
O3 C35 H35B 109.5 . . ?
H35A C35 H35B 109.5 . . ?
O3 C35 H35C 109.5 . . ?
H35A C35 H35C 109.5 . . ?
H35B C35 H35C 109.5 . . ?
C41 C36 C37 117.81(16) . . ?
C41 C36 N1 122.30(15) . . ?
C37 C36 N1 119.82(15) . . ?
C38 C37 C36 120.72(16) . . ?
C38 C37 H37 119.6 . . ?
C36 C37 H37 119.6 . . ?
C39 C38 C37 120.80(16) . . ?
C39 C38 H38 119.6 . . ?
C37 C38 H38 119.6 . . ?
C38 C39 O4 116.50(16) . . ?
C38 C39 C40 119.38(16) . . ?
O4 C39 C40 124.12(16) . . ?
C39 C40 C41 120.16(16) . . ?
C39 C40 H40 119.9 . . ?
C41 C40 H40 119.9 . . ?
C40 C41 C36 121.12(16) . . ?
C40 C41 H41 119.4 . . ?
C36 C41 H41 119.4 . . ?
O4 C42 H42A 109.5 . . ?
O4 C42 H42B 109.5 . . ?
H42A C42 H42B 109.5 . . ?
O4 C42 H42C 109.5 . . ?
H42A C42 H42C 109.5 . . ?
H42B C42 H42C 109.5 . . ?
C44 C43 C48 118.36(16) . . ?
C44 C43 N2 121.87(15) . . ?
C48 C43 N2 119.75(15) . . ?
C45 C44 C43 120.84(16) . . ?
C45 C44 H44 119.6 . . ?
C43 C44 H44 119.6 . . ?
C44 C45 C46 119.81(17) . . ?
C44 C45 H45 120.1 . . ?
C46 C45 H45 120.1 . . ?
O5 C46 C47 115.21(15) . . ?
O5 C46 C45 124.91(16) . . ?
C47 C46 C45 119.89(16) . . ?
C46 C47 C48 120.25(16) . . ?
C46 C47 H47 119.9 . . ?
C48 C47 H47 119.9 . . ?
C47 C48 C43 120.82(16) . . ?
C47 C48 H48 119.6 . . ?
C43 C48 H48 119.6 . . ?
O5 C49 H49A 109.5 . . ?
O5 C49 H49B 109.5 . . ?
H49A C49 H49B 109.5 . . ?
O5 C49 H49C 109.5 . . ?
H49A C49 H49C 109.5 . . ?
H49B C49 H49C 109.5 . . ?
C51 C50 C55 118.74(15) . . ?
C51 C50 N2 120.24(16) . . ?
C55 C50 N2 120.99(15) . . ?
C50 C51 C52 121.22(16) . . ?
C50 C51 H51 119.4 . . ?
C52 C51 H51 119.4 . . ?
C53 C52 C51 119.55(16) . . ?
C53 C52 H52 120.2 . . ?
C51 C52 H52 120.2 . . ?
O6 C53 C52 124.71(15) . . ?
O6 C53 C54 115.66(15) . . ?
C52 C53 C54 119.62(16) . . ?
C55 C54 C53 120.40(16) . . ?
C55 C54 H54 119.8 . . ?
C53 C54 H54 119.8 . . ?
C54 C55 C50 120.44(16) . . ?
C54 C55 H55 119.8 . . ?
C50 C55 H55 119.8 . . ?
O6 C56 H56A 109.5 . . ?
O6 C56 H56B 109.5 . . ?
H56A C56 H56B 109.5 . . ?
O6 C56 H56C 109.5 . . ?
H56A C56 H56C 109.5 . . ?
H56B C56 H56C 109.5 . . ?

_refine_diff_density_max    0.299
_refine_diff_density_min   -0.286
_refine_diff_density_rms    0.049

_shelx_res_file
;
TITL i18289.res in P2(1)/n
    i18289.res
    created by SHELXL-2018/3 at 16:23:15 on 03-Aug-2021
CELL  0.71073  15.3734  17.6300  17.2603   90.000  111.365   90.000
ZERR    4.000   0.0005   0.0005   0.0006    0.000    0.001    0.000
LATT  1
SYMM 1/2-X, 1/2+Y, 1/2-Z
SFAC C H N O
UNIT 224 192 8 24
ACTA
TEMP -173.150
SIZE 0.14 0.193 0.255
L.S. 10
BOND $H
LIST 6
FMAP 2
PLAN 5
WGHT    0.052800    1.840900
FVAR       0.43487
O1    4    0.849376    0.557126   -0.130555    11.00000    0.02814    0.03389 =
         0.01548    0.00153    0.01126   -0.00257
O2    4    0.965227    0.647766    0.002058    11.00000    0.02642    0.03516 =
         0.02332    0.00271    0.01073   -0.01087
O3    4    1.113939    0.724616    0.834212    11.00000    0.02661    0.03172 =
         0.02580   -0.00082    0.00255   -0.00205
O4    4    0.542527    0.464823    0.643305    11.00000    0.03350    0.03600 =
         0.03812   -0.00155    0.02023   -0.00761
O5    4    0.308718    0.162526    0.308305    11.00000    0.04627    0.03358 =
         0.02957    0.00400    0.02057    0.00044
O6    4    0.127636    0.056936   -0.270000    11.00000    0.02502    0.03380 =
         0.02736   -0.00934    0.00880   -0.00582
N1    3    0.832907    0.592799    0.563786    11.00000    0.02804    0.04261 =
         0.01676   -0.00244    0.01062   -0.01010
N2    3    0.335506    0.234072    0.002722    11.00000    0.02647    0.03201 =
         0.02050   -0.00190    0.00788   -0.01180
C1    1    0.836196    0.561629   -0.055574    11.00000    0.02315    0.02645 =
         0.01438    0.00195    0.00863    0.00069
C2    1    0.891547    0.606173    0.007222    11.00000    0.02022    0.02486 =
         0.02196    0.00184    0.01042   -0.00218
C3    1    0.880657    0.606509    0.086599    11.00000    0.02010    0.02196 =
         0.01911    0.00168    0.00847    0.00055
C4    1    0.943133    0.647044    0.154354    11.00000    0.02238    0.02691 =
         0.02393   -0.00183    0.01029   -0.00547
AFIX  43
H4    2    0.991628    0.675995    0.146918    11.00000   -1.20000
AFIX   0
C5    1    0.935131    0.645412    0.230731    11.00000    0.02313    0.02518 =
         0.02123   -0.00469    0.00768   -0.00424
AFIX  43
H5    2    0.979163    0.672050    0.275923    11.00000   -1.20000
AFIX   0
C6    1    0.862426    0.604732    0.243242    11.00000    0.02104    0.02346 =
         0.01849    0.00074    0.00818    0.00242
C7    1    0.800188    0.565147    0.176770    11.00000    0.01802    0.02171 =
         0.01951    0.00103    0.00851   -0.00019
AFIX  43
H7    2    0.750714    0.537959    0.184677    11.00000   -1.20000
AFIX   0
C8    1    0.807724    0.563822    0.097949    11.00000    0.01801    0.01958 =
         0.01775    0.00148    0.00692    0.00122
C9    1    0.746277    0.518436    0.029103    11.00000    0.01911    0.01984 =
         0.01720    0.00189    0.00691    0.00261
C10   1    0.673153    0.473887    0.035476    11.00000    0.01964    0.02126 =
         0.01797    0.00207    0.00842    0.00150
AFIX  43
H10   2    0.660414    0.475785    0.085324    11.00000   -1.20000
AFIX   0
C11   1    0.619233    0.427379   -0.028753    11.00000    0.01891    0.02010 =
         0.02039    0.00196    0.00648    0.00209
C12   1    0.638592    0.425431   -0.102538    11.00000    0.02186    0.02270 =
         0.01824   -0.00187    0.00473   -0.00074
AFIX  43
H12   2    0.602927    0.393200   -0.146827    11.00000   -1.20000
AFIX   0
C13   1    0.707935    0.469213   -0.111443    11.00000    0.02368    0.02550 =
         0.01558    0.00181    0.00798    0.00106
AFIX  43
H13   2    0.719248    0.467433   -0.161976    11.00000   -1.20000
AFIX   0
C14   1    0.762631    0.516831   -0.046493    11.00000    0.01925    0.02002 =
         0.01779    0.00253    0.00627    0.00167
C15   1    0.853747    0.603454    0.326030    11.00000    0.02303    0.02395 =
         0.01904   -0.00227    0.00935   -0.00155
C16   1    0.931810    0.591237    0.398035    11.00000    0.02172    0.02800 =
         0.02143   -0.00351    0.00970   -0.00294
AFIX  43
H16   2    0.991479    0.586023    0.393914    11.00000   -1.20000
AFIX   0
C17   1    0.924236    0.586537    0.475470    11.00000    0.02176    0.02962 =
         0.01989   -0.00077    0.00541   -0.00179
AFIX  43
H17   2    0.978147    0.576358    0.523321    11.00000   -1.20000
AFIX   0
C18   1    0.838373    0.596607    0.483600    11.00000    0.02929    0.02724 =
         0.01659   -0.00118    0.01054   -0.00367
C19   1    0.760327    0.611688    0.412365    11.00000    0.02198    0.03928 =
         0.02430    0.00142    0.01089    0.00149
AFIX  43
H19   2    0.701503    0.620531    0.417090    11.00000   -1.20000
AFIX   0
C20   1    0.767827    0.613880    0.335000    11.00000    0.02206    0.03568 =
         0.01965    0.00164    0.00674    0.00130
AFIX  43
H20   2    0.713540    0.622639    0.287027    11.00000   -1.20000
AFIX   0
C21   1    0.544799    0.378893   -0.019757    11.00000    0.02039    0.01852 =
         0.02096   -0.00272    0.00828   -0.00031
C22   1    0.558239    0.339710    0.053870    11.00000    0.02049    0.02744 =
         0.01929   -0.00160    0.00589   -0.00306
AFIX  43
H22   2    0.615293    0.345863    0.099773    11.00000   -1.20000
AFIX   0
C23   1    0.490390    0.292100    0.061575    11.00000    0.02475    0.02629 =
         0.01899    0.00298    0.00631   -0.00284
AFIX  43
H23   2    0.501896    0.265459    0.112189    11.00000   -1.20000
AFIX   0
C24   1    0.405373    0.282756   -0.004020    11.00000    0.02351    0.02233 =
         0.02314   -0.00303    0.01032   -0.00417
C25   1    0.390603    0.322069   -0.077878    11.00000    0.01934    0.02426 =
         0.02127   -0.00088    0.00480   -0.00181
AFIX  43
H25   2    0.333058    0.316554   -0.123370    11.00000   -1.20000
AFIX   0
C26   1    0.459102    0.368936   -0.085255    11.00000    0.02318    0.02205 =
         0.01889    0.00069    0.00789    0.00033
AFIX  43
H26   2    0.447786    0.395114   -0.136111    11.00000   -1.20000
AFIX   0
C27   1    0.923702    0.505526   -0.125718    11.00000    0.03494    0.03348 =
         0.02722   -0.00315    0.01919   -0.00233
AFIX 137
H27A  2    0.925572    0.498139   -0.181365    11.00000   -1.50000
H27B  2    0.912769    0.456683   -0.103722    11.00000   -1.50000
H27C  2    0.983385    0.526615   -0.088775    11.00000   -1.50000
AFIX   0
C28   1    0.942807    0.700722   -0.065055    11.00000    0.03639    0.03041 =
         0.03620    0.00616    0.01793   -0.00599
AFIX 137
H28A  2    0.931471    0.673362   -0.117254    11.00000   -1.50000
H28B  2    0.994981    0.736043   -0.055145    11.00000   -1.50000
H28C  2    0.886591    0.729084   -0.068799    11.00000   -1.50000
AFIX   0
C29   1    0.908801    0.624172    0.632016    11.00000    0.02282    0.03312 =
         0.01855   -0.00222    0.01029   -0.00364
C30   1    0.922820    0.702328    0.637722    11.00000    0.02530    0.03249 =
         0.02263    0.00506    0.00802    0.00177
AFIX  43
H30   2    0.884504    0.734417    0.594547    11.00000   -1.20000
AFIX   0
C31   1    0.992108    0.733337    0.705802    11.00000    0.02759    0.02577 =
         0.02738    0.00140    0.01026   -0.00074
AFIX  43
H31   2    1.000822    0.786749    0.709447    11.00000   -1.20000
AFIX   0
C32   1    1.049187    0.687176    0.769010    11.00000    0.02090    0.03029 =
         0.02105   -0.00182    0.00916   -0.00227
C33   1    1.038092    0.609028    0.762745    11.00000    0.02409    0.03181 =
         0.02021    0.00436    0.00922    0.00403
AFIX  43
H33   2    1.078171    0.576917    0.804877    11.00000   -1.20000
AFIX   0
C34   1    0.967417    0.578054    0.693880    11.00000    0.03146    0.02651 =
         0.02180   -0.00037    0.01384   -0.00223
AFIX  43
H34   2    0.959505    0.524583    0.689479    11.00000   -1.20000
AFIX   0
C35   1    1.180553    0.679090    0.895686    11.00000    0.02998    0.04586 =
         0.02966    0.00338   -0.00086    0.00020
AFIX 137
H35A  2    1.213355    0.646643    0.869114    11.00000   -1.50000
H35B  2    1.148453    0.647362    0.923539    11.00000   -1.50000
H35C  2    1.225703    0.711929    0.936719    11.00000   -1.50000
AFIX   0
C36   1    0.756030    0.561793    0.579402    11.00000    0.02435    0.02589 =
         0.02110    0.00218    0.01023    0.00016
C37   1    0.741899    0.580478    0.653013    11.00000    0.03002    0.02466 =
         0.02289   -0.00133    0.01213   -0.00117
AFIX  43
H37   2    0.782151    0.615996    0.690537    11.00000   -1.20000
AFIX   0
C38   1    0.669867    0.547671    0.671534    11.00000    0.03211    0.02526 =
         0.02421    0.00054    0.01561    0.00307
AFIX  43
H38   2    0.661144    0.561149    0.721500    11.00000   -1.20000
AFIX   0
C39   1    0.610800    0.495788    0.618399    11.00000    0.02440    0.02782 =
         0.03087    0.00632    0.01433    0.00255
C40   1    0.623075    0.477027    0.544889    11.00000    0.02475    0.02581 =
         0.02712   -0.00115    0.00733   -0.00131
AFIX  43
H40   2    0.582209    0.441691    0.507593    11.00000   -1.20000
AFIX   0
C41   1    0.694994    0.509822    0.525764    11.00000    0.02747    0.02839 =
         0.02045   -0.00097    0.00910    0.00126
AFIX  43
H41   2    0.702699    0.496604    0.475290    11.00000   -1.20000
AFIX   0
C42   1    0.513658    0.389819    0.615669    11.00000    0.03465    0.03111 =
         0.05655    0.00500    0.01945   -0.00531
AFIX 137
H42A  2    0.475590    0.390588    0.556136    11.00000   -1.50000
H42B  2    0.476711    0.369264    0.646618    11.00000   -1.50000
H42C  2    0.568762    0.357874    0.625191    11.00000   -1.50000
AFIX   0
C43   1    0.329547    0.218777    0.081286    11.00000    0.01801    0.03032 =
         0.02262   -0.00049    0.00641   -0.00407
C44   1    0.329475    0.276673    0.136252    11.00000    0.02575    0.02474 =
         0.03009    0.00153    0.01168   -0.00329
AFIX  43
H44   2    0.333449    0.327989    0.121078    11.00000   -1.20000
AFIX   0
C45   1    0.323664    0.260284    0.212955    11.00000    0.02726    0.02818 =
         0.02958   -0.00302    0.01295    0.00059
AFIX  43
H45   2    0.325424    0.300126    0.250555    11.00000   -1.20000
AFIX   0
C46   1    0.315266    0.185412    0.234519    11.00000    0.02178    0.03137 =
         0.02562    0.00508    0.00970    0.00009
C47   1    0.313386    0.127650    0.179891    11.00000    0.02689    0.02525 =
         0.02725    0.00360    0.00889   -0.00226
AFIX  43
H47   2    0.306315    0.076577    0.194137    11.00000   -1.20000
AFIX   0
C48   1    0.321757    0.143870    0.104529    11.00000    0.02120    0.02728 =
         0.02544   -0.00148    0.00581   -0.00339
AFIX  43
H48   2    0.322220    0.103609    0.068100    11.00000   -1.20000
AFIX   0
C49   1    0.313042    0.218627    0.368065    11.00000    0.05458    0.03928 =
         0.03481    0.00370    0.02753    0.00685
AFIX 137
H49A  2    0.371617    0.246989    0.382190    11.00000   -1.50000
H49B  2    0.310381    0.194354    0.418232    11.00000   -1.50000
H49C  2    0.260126    0.253447    0.345218    11.00000   -1.50000
AFIX   0
C50   1    0.281345    0.189527   -0.066869    11.00000    0.02487    0.02340 =
         0.02011    0.00020    0.00661   -0.00586
C51   1    0.186227    0.180540   -0.085681    11.00000    0.02375    0.03009 =
         0.02337   -0.00186    0.01083   -0.00140
AFIX  43
H51   2    0.157303    0.205538   -0.052619    11.00000   -1.20000
AFIX   0
C52   1    0.132439    0.135649   -0.151996    11.00000    0.01893    0.03280 =
         0.02565   -0.00074    0.00791   -0.00253
AFIX  43
H52   2    0.067629    0.129090   -0.163298    11.00000   -1.20000
AFIX   0
C53   1    0.174043    0.100446   -0.201624    11.00000    0.02512    0.02359 =
         0.02090   -0.00085    0.00681   -0.00287
C54   1    0.269644    0.108777   -0.182921    11.00000    0.02551    0.02926 =
         0.03087   -0.00518    0.01442   -0.00163
AFIX  43
H54   2    0.298439    0.084220   -0.216353    11.00000   -1.20000
AFIX   0
C55   1    0.322837    0.152532   -0.116050    11.00000    0.02150    0.02865 =
         0.03078    0.00026    0.01028   -0.00226
AFIX  43
H55   2    0.388096    0.157472   -0.103461    11.00000   -1.20000
AFIX   0
C56   1    0.028428    0.052319   -0.294314    11.00000    0.02467    0.03730 =
         0.02909   -0.00439    0.00651   -0.00920
AFIX 137
H56A  2    0.002299    0.103558   -0.298936    11.00000   -1.50000
H56B  2    0.012906    0.023616   -0.252464    11.00000   -1.50000
H56C  2    0.002051    0.026618   -0.348215    11.00000   -1.50000
AFIX   0
HKLF 4


REM  i18289.res in P2(1)/n
REM wR2 = 0.120794, GooF = S = 1.01954, Restrained GooF = 1.01954 for all data
REM R1 = 0.044216 for 6897 Fo > 4sig(Fo) and 0.073976 for all 9611 data
REM 583 parameters refined using 0 restraints

END

WGHT      0.0528      1.8409

REM Highest difference peak  0.299,  deepest hole -0.286,  1-sigma level  0.049
Q1    1   0.0499  0.1590 -0.1970  11.00000  0.05    0.30
Q2    1   0.6356  0.4178 -0.0589  11.00000  0.05    0.26
Q3    1   0.8559  0.5746  0.0928  11.00000  0.05    0.24
Q4    1   0.7924  0.5456 -0.0549  11.00000  0.05    0.24
Q5    1   0.4066  0.2894 -0.0464  11.00000  0.05    0.20
;
_shelx_res_checksum   87167

_shelx_hkl_file
;
   2   0   0 1927.11   65.99
   2   0   0 1973.20   65.59
   2   0   0 1955.50   65.39
  -2   0   0 1931.11   66.09
   2   0   0 1994.20   63.49
  -2   0   0 1823.72   63.09
  -2   0   0 1846.62   65.29
  -3   0   0    0.60    1.90
  -3   0   0    0.50    2.60
   3   0   0    3.50    2.00
   3   0   0    0.50    2.40
   3   0   0    2.40    3.00
  -3   0   0    1.60    2.60
   3   0   0    4.00    2.50
  -3   0   0    2.50    2.40
   4   0   0  708.63   28.30
  -4   0   0  685.43   28.10
   4   0   0  718.03   32.80
   4   0   0  739.63   32.10
  -4   0   0  752.02   33.40
   4   0   0  709.23   31.50
  -4   0   0  693.73   31.70
   5   0   0    3.30    3.50
  -5   0   0    1.20    2.90
  -5   0   0    0.30    3.40
   5   0   0    4.00    2.40
  -5   0   0   -2.60    3.00
   5   0   0   -0.70    2.80
   5   0   0    5.70    4.50
   6   0   0 2292.37   83.69
   6   0   0 2342.97   92.09
  -6   0   0 2412.06   84.09
  -6   0   0 2327.97   89.69
  -6   0   0 2471.85   92.29
   6   0   0 2391.16   89.69
   6   0   0 2392.66   95.99
  -7   0   0    4.70    4.30
  -7   0   0   -0.90    4.30
  -7   0   0   10.30    4.30
   7   0   0    4.40    6.00
   7   0   0    9.60    3.50
   7   0   0    2.40    4.80
   7   0   0    6.00    5.90
   8   0   0  944.81   47.00
  -8   0   0  905.21   46.90
  -8   0   0  837.62   39.50
   8   0   0  932.31   45.80
  -8   0   0  937.21   49.20
   8   0   0  939.01   48.50
   8   0   0  921.31   40.30
  -9   0   0    2.50    6.90
   9   0   0    4.00    4.90
   9   0   0   10.30    5.80
   9   0   0    6.40    4.00
  -9   0   0   -1.10    5.70
   9   0   0    2.50    7.10
  -9   0   0    3.40    3.50
  10   0   0  260.37   19.50
 -10   0   0  307.67   28.20
  10   0   0  268.57   23.80
  10   0   0  253.17   25.00
 -10   0   0  260.07   24.50
  10   0   0  247.58   25.50
  11   0   0    1.70    8.50
  11   0   0    2.50    6.60
  11   0   0   -4.60    6.00
 -11   0   0    6.70    5.70
 -11   0   0    1.50    7.30
  11   0   0  -12.90    7.80
  11   0   0    1.50    5.30
 -11   0   0   -2.70    8.80
 -12   0   0   14.10   10.80
  12   0   0   55.49   12.30
  12   0   0   32.30    8.60
  12   0   0   39.60   13.70
 -12   0   0   44.80   11.50
  12   0   0   60.99   17.40
  12   0   0   43.50   14.20
  12   0   0   47.40   12.80
 -12   0   0   24.10   13.40
 -13   0   0  -19.60    9.00
  13   0   0   -6.90   10.50
  13   0   0   16.80   13.20
  13   0   0   10.70    6.90
 -13   0   0    1.00    6.30
  13   0   0  -13.50    6.60
 -13   0   0   -5.20   10.20
  13   0   0   -4.50    5.10
 -14   0   0  861.41   57.69
  14   0   0  749.92   53.89
  14   0   0  793.72   46.90
  14   0   0  855.31   54.19
  14   0   0  777.62   44.70
 -14   0   0  848.12   46.50
  14   0   0  815.92   56.89
 -15   0   0  -11.40   14.80
 -15   0   0   23.00   18.20
 -15   0   0   -6.30    7.70
  15   0   0  -10.90   15.00
  15   0   0  -18.80   15.40
  15   0   0    9.10   10.30
  15   0   0    0.30   12.40
  15   0   0    2.30    8.10
  15   0   0    8.20   12.70
  15   0   0    4.10   14.90
 -16   0   0  315.17   28.30
  16   0   0  385.76   38.40
  16   0   0  283.57   39.00
  16   0   0  267.77   26.60
  16   0   0  264.87   26.60
  16   0   0  252.57   40.00
  16   0   0  321.47   44.20
  17   0   0   13.60   19.30
  17   0   0    9.10   11.80
  17   0   0    2.50    8.50
  17   0   0    2.90   17.00
  17   0   0   -7.70   14.10
  17   0   0   11.40   21.80
  18   0   0   30.90   21.60
  18   0   0   31.00   27.00
  18   0   0   -8.30   16.00
  18   0   0   36.10   17.10
  18   0   0   38.00   25.00
   1  -1   0  646.24   24.20
   2  -1   0   87.89    7.30
  -2  -1   0  108.39    7.70
  -2  -1   0  102.59    7.50
   2  -1   0   74.79    5.70
   2  -1   0   89.09    7.40
   2  -1   0   89.69    6.00
  -2  -1   0  113.39    6.80
   2  -1   0   81.99    7.00
  -2  -1   0  100.59    5.30
  -2   1   0  101.49    7.70
  -2   1   0   83.69    6.10
  -2   1   0   95.49    7.50
   2   1   0  102.29    6.70
   2   1   0  100.29    5.30
   2   1   0   96.49    7.30
  -2   1   0   85.89    5.80
   2   1   0   91.09    7.20
   3  -1   0 1017.90   39.20
   3  -1   0 1088.29   42.40
   3  -1   0 1057.29   41.40
   3  -1   0 1035.10   41.60
   3  -1   0 1051.89   38.20
  -3  -1   0 1041.80   37.10
  -3  -1   0 1041.80   41.40
  -3  -1   0 1102.59   41.60
  -3  -1   0 1082.29   39.90
  -3   1   0 1021.40   41.20
   3   1   0 1074.29   41.40
  -3   1   0 1051.89   41.60
   3   1   0 1039.90   37.10
   3   1   0 1010.90   39.50
   3   1   0 1072.79   41.20
   4  -1   0 8467.95  269.97
   4  -1   0 8193.68  266.47
   4  -1   0 8036.00  268.57
  -4  -1   0 8406.16  269.77
   4  -1   0 8164.28  264.07
  -4  -1   0 8283.97  267.17
  -4   1   0 8214.58  268.97
   4   1   0 8136.59  266.97
   4   1   0 7978.10  267.97
  -4   1   0 8284.07  264.07
  -4   1   0 8077.99  269.37
   4   1   0 8363.66  269.27
   5  -1   0  216.38   15.00
   5  -1   0  222.18   13.10
  -5  -1   0  193.68   16.10
  -5  -1   0  194.48   14.70
   5  -1   0  232.18   17.20
  -5  -1   0  186.68   11.90
   5  -1   0  211.88   15.90
  -5   1   0  234.18   13.40
   5   1   0  205.38   16.30
   5   1   0  176.98   14.30
  -5   1   0  219.48   16.50
   5   1   0  170.88   14.30
   5   1   0  211.88   12.40
  -5   1   0  211.68   17.00
  -6  -1   0  134.69   13.30
   6  -1   0  128.19   12.60
  -6  -1   0  142.89   10.90
   6  -1   0  125.29   10.80
  -6  -1   0  153.28   18.00
   6  -1   0  150.58   14.80
   6  -1   0  162.18   15.70
   6   1   0  147.39   14.30
   6   1   0  138.89   13.10
   6   1   0  156.08   12.70
  -6   1   0  135.39   16.50
  -6   1   0  133.89   11.10
  -6   1   0  156.38   15.10
   7  -1   0  931.51   47.20
  -7  -1   0  898.11   39.30
   7  -1   0  983.10   47.20
  -7  -1   0  938.41   47.80
   7  -1   0  939.01   48.40
  -7  -1   0  953.90   45.70
   7  -1   0  915.01   43.90
   7  -1   0  986.80   40.90
  -7   1   0 1022.90   48.00
   7   1   0  944.91   45.30
   7   1   0  951.40   45.90
  -7   1   0 1069.09   49.70
   7   1   0  939.91   46.70
  -7   1   0  990.90   41.10
   7   1   0  932.81   39.50
   8  -1   0   47.80   10.70
  -8  -1   0   45.60   11.20
   8  -1   0   38.80   11.20
   8  -1   0   47.00    9.60
  -8  -1   0   44.80   11.00
   8  -1   0   53.99    8.70
  -8  -1   0   41.90    7.80
   8  -1   0   34.10    9.80
   8   1   0   30.40    8.90
   8   1   0   40.90   10.60
  -8   1   0   33.10   10.50
  -8   1   0   54.69   12.70
   8   1   0   30.90    8.30
   8   1   0   47.90    7.90
  -8   1   0   45.50    8.80
   9  -1   0  349.37   22.30
  -9  -1   0  358.06   27.70
  -9  -1   0  345.07   21.80
   9  -1   0  318.67   25.00
   9  -1   0  378.86   30.90
   9  -1   0  379.06   29.40
   9  -1   0  332.77   26.70
  -9  -1   0  381.66   30.20
   9   1   0  311.97   25.70
   9   1   0  386.16   27.90
   9   1   0  364.26   22.00
  -9   1   0  338.97   28.90
   9   1   0  375.56   28.60
  -9   1   0  348.47   22.30
  -9   1   0  368.16   28.20
 -10  -1   0  285.97   27.60
  10  -1   0  279.27   27.70
  10  -1   0  353.16   28.50
  10  -1   0  289.07   25.10
  10  -1   0  285.47   20.40
 -10  -1   0  261.67   25.30
  10  -1   0  258.17   26.30
 -10  -1   0  297.87   20.80
 -10   1   0  309.07   21.80
  10   1   0  282.97   25.50
  10   1   0  255.67   19.30
  10   1   0  291.47   27.00
 -10   1   0  276.47   26.50
  10   1   0  298.57   26.40
 -10   1   0  270.67   27.40
  11  -1   0   33.10   12.60
 -11  -1   0   53.19   16.50
 -11  -1   0   40.90   10.10
  11  -1   0   52.69   13.60
  11  -1   0   48.70   14.90
  11  -1   0   49.60   14.90
  11  -1   0   37.40   10.70
  11  -1   0   53.29   11.60
 -11  -1   0   62.19   14.70
  11   1   0   45.20   14.30
  11   1   0   33.20    8.60
 -11   1   0   19.10   12.70
  11   1   0   40.30   12.00
  11   1   0   55.89   14.40
 -11   1   0   14.50   10.90
 -11   1   0   31.10    8.70
  12  -1   0  646.74   37.20
  12  -1   0  641.54   38.50
  12  -1   0  703.63   46.40
  12  -1   0  683.23   47.30
  12  -1   0  578.14   46.50
 -12  -1   0  607.64   47.30
 -12  -1   0  685.93   37.50
  12  -1   0  689.83   43.80
 -12  -1   0  591.44   43.30
  12   1   0  669.33   44.70
 -12   1   0  625.64   47.50
  12   1   0  654.23   36.30
 -12   1   0  660.33   46.60
  12   1   0  651.03   43.60
  12   1   0  655.23   46.40
  12   1   0  673.63   38.50
 -12   1   0  659.43   37.90
  13  -1   0  388.16   27.90
  13  -1   0  323.27   41.80
  13  -1   0  445.16   43.00
  13  -1   0  409.36   30.20
 -13  -1   0  331.87   25.80
  13  -1   0  371.56   36.20
  13  -1   0  355.26   32.60
 -13  -1   0  267.67   36.90
 -13  -1   0  363.46   34.90
 -13   1   0  367.46   35.60
  13   1   0  348.27   26.80
  13   1   0  376.06   35.40
 -13   1   0  381.36   28.40
  13   1   0  401.66   34.90
  13   1   0  331.07   27.10
 -13   1   0  317.37   39.40
  14  -1   0   -3.20    8.80
 -14  -1   0   66.89   17.50
  14  -1   0   17.90    9.70
 -14  -1   0   12.50    9.60
  14  -1   0    6.00   10.90
  14  -1   0   15.00   11.40
  14  -1   0   51.69   18.30
 -14   1   0   12.50    7.20
  14   1   0    7.90   11.00
  14   1   0    0.30   11.30
  14   1   0   18.90    9.00
  14   1   0   12.40    8.40
  14   1   0   17.10   12.30
 -14   1   0    3.10   15.10
 -15  -1   0   25.70   11.50
  15  -1   0   14.10   13.40
 -15  -1   0   21.20   17.50
  15  -1   0   16.40   10.40
  15  -1   0   29.90   16.70
  15  -1   0   29.80   16.60
  15  -1   0  -12.00   18.20
 -15  -1   0   24.50   20.10
  15  -1   0    5.80   19.40
  15  -1   0   30.60   11.20
  15   1   0    0.00   18.50
  15   1   0   17.90   13.20
  15   1   0   28.40   12.00
  15   1   0   48.60   15.90
  15   1   0   29.70   11.20
  15   1   0   -5.80   19.50
  15   1   0   12.30    7.90
 -15   1   0   22.30   17.10
 -15   1   0  -12.40   15.90
 -15   1   0    6.20   11.50
  16  -1   0  156.98   32.00
  16  -1   0  169.58   30.00
  16  -1   0  236.58   38.60
  16  -1   0  157.68   24.40
  16  -1   0  212.88   34.00
  16  -1   0  200.68   26.20
  16   1   0  231.18   33.50
  16   1   0  261.07   30.10
 -16   1   0  178.28   24.30
  16   1   0  169.68   29.90
  16   1   0  229.18   27.10
  16   1   0  248.98   39.60
  16   1   0  144.09   29.80
  17  -1   0    0.50   15.00
  17  -1   0   20.00   19.00
  17  -1   0   19.70   17.20
  17  -1   0   14.20    9.50
  17  -1   0  -14.30    7.30
  17  -1   0   19.90   23.60
  17   1   0   -1.60   11.60
  17   1   0    4.30   16.20
  17   1   0    2.20    8.40
  17   1   0  -27.40   21.60
  17   1   0  -16.70   15.70
  17   1   0   -8.40   18.90
  18  -1   0  -12.30   16.70
  18  -1   0    6.70   19.80
  18  -1   0   -7.20   13.40
  18  -1   0   -0.30   12.10
  18  -1   0  -20.60   17.20
  18  -1   0   -4.00   27.10
  18   1   0    2.50   19.60
  18   1   0   -1.10   12.80
  18   1   0    2.20   21.90
  18   1   0    5.60   12.50
  18   1   0  -30.30   26.90
   0  -2   0 1603.34   54.89
   0   2   0 1607.14   52.49
   0   2   0 1622.14   54.79
   0   2   0 1670.13   52.09
   0   2   0 1634.94   52.89
   0   2   0 1602.94   52.09
   0   2   0 1627.74   53.09
   1  -2   0  229.78   10.80
   1  -2   0  190.18    9.20
   1  -2   0  227.98   10.90
   1  -2   0  186.78   11.10
  -1  -2   0  195.88    9.50
  -1  -2   0  220.68   10.90
  -1  -2   0  219.98   10.50
   1  -2   0  222.68   11.00
  -1   2   0  214.78   10.80
   1   2   0  224.68    7.50
   1   2   0  213.88   10.80
   1   2   0  215.08    8.00
   1   2   0  216.88   10.40
  -1   2   0  215.48    9.20
   1   2   0  214.88    9.80
  -1   2   0  219.08   10.70
   2  -2   0 1215.58   43.80
  -2  -2   0 1136.09   41.10
   2  -2   0 1260.47   44.80
  -2  -2   0 1029.10   40.00
   2  -2   0 1197.98   43.50
   2  -2   0 1193.38   40.60
  -2  -2   0 1146.39   43.10
   2  -2   0 1253.87   43.70
   2  -2   0 1130.09   39.60
  -2   2   0 1207.88   40.70
   2   2   0 1134.09   39.90
   2   2   0 1127.09   42.60
   2   2   0 1142.99   42.90
  -2   2   0 1135.09   43.20
   2   2   0 1134.09   38.50
  -2   2   0 1172.68   43.40
   3  -2   0  955.60   39.40
   3  -2   0  941.91   39.10
  -3  -2   0  975.90   39.40
   3  -2   0 1000.90   39.90
  -3  -2   0 1002.10   36.50
  -3  -2   0  984.10   34.00
   3  -2   0  953.10   35.90
   3  -2   0  920.61   35.70
   3   2   0  936.11   38.60
  -3   2   0  980.70   36.00
  -3   2   0  961.00   39.60
   3   2   0  962.50   39.10
   3   2   0  983.70   36.50
  -3   2   0  984.50   42.70
   3   2   0  964.90   34.00
  -3   2   0  987.30   40.00
   4  -2   0   30.00    5.30
   4  -2   0   38.10    7.40
   4  -2   0   21.60    6.50
   4  -2   0   28.90    5.40
  -4  -2   0   24.80    4.00
  -4  -2   0   24.30    5.50
   4  -2   0   32.20    6.90
  -4  -2   0   30.60    7.30
  -4   2   0   24.50    5.20
  -4   2   0   29.00    7.30
   4   2   0   26.50    6.50
  -4   2   0   30.40    6.50
   4   2   0   23.40    5.40
   4   2   0   26.00    4.10
   4   2   0   20.30    5.30
   5  -2   0 1313.87   55.19
   5  -2   0 1294.27   54.79
  -5  -2   0 1318.17   47.80
  -5  -2   0 1362.86   55.79
   5  -2   0 1207.68   49.10
  -5  -2   0 1369.06   52.29
   5  -2   0 1343.77   56.49
   5  -2   0 1278.17   51.09
  -5   2   0 1251.17   54.69
  -5   2   0 1257.47   54.49
   5   2   0 1333.67   54.39
   5   2   0 1312.57   47.80
   5   2   0 1397.26   55.19
  -5   2   0 1304.07   49.80
   5   2   0 1353.06   52.29
   6  -2   0  506.55   30.50
   6  -2   0  502.65   26.40
  -6  -2   0  496.75   22.80
   6  -2   0  492.95   29.20
   6  -2   0  482.85   24.10
  -6  -2   0  487.25   29.50
  -6  -2   0  471.85   26.40
   6  -2   0  478.65   28.70
  -6   2   0  508.65   29.70
   6   2   0  448.06   27.40
   6   2   0  503.45   27.00
  -6   2   0  474.15   29.20
  -6   2   0  484.15   24.20
   6   2   0  478.95   22.60
   7  -2   0  882.31   47.50
  -7  -2   0  986.60   44.60
   7  -2   0  906.21   43.20
   7  -2   0  962.20   43.70
  -7  -2   0  899.91   46.80
   7  -2   0  900.31   45.70
  -7  -2   0  986.30   38.90
   7  -2   0  918.01   46.70
  -7   2   0  931.11   47.00
   7   2   0  889.51   44.90
   7   2   0  973.80   46.50
   7   2   0  902.81   43.40
  -7   2   0  913.21   40.10
  -7   2   0  879.41   46.90
   7   2   0  904.21   38.10
   8  -2   0  684.63   33.80
   8  -2   0  705.03   37.30
   8  -2   0  708.83   41.30
  -8  -2   0  712.93   41.70
   8  -2   0  728.03   40.60
  -8  -2   0  689.13   32.50
  -8  -2   0  745.13   39.20
   8  -2   0  715.03   42.40
   8   2   0  708.03   40.10
   8   2   0  697.73   39.20
  -8   2   0  691.43   40.70
   8   2   0  741.63   33.10
   8   2   0  754.62   39.40
  -8   2   0  686.13   34.30
  -8   2   0  718.33   41.90
   9  -2   0  204.58   20.90
  -9  -2   0  188.38   14.90
   9  -2   0  191.88   15.70
  -9  -2   0  194.08   19.60
  -9  -2   0  213.48   26.30
   9  -2   0  191.38   18.20
   9  -2   0  141.89   20.90
   9  -2   0  221.48   27.10
   9   2   0  175.58   21.50
   9   2   0  205.68   15.60
  -9   2   0  189.38   16.60
   9   2   0  201.88   20.50
  -9   2   0  179.98   23.40
   9   2   0  178.48   23.30
  -9   2   0  202.68   25.20
  10  -2   0  364.96   30.60
 -10  -2   0  392.36   29.50
  10  -2   0  332.27   30.00
  10  -2   0  415.06   33.90
 -10  -2   0  392.46   23.70
  10  -2   0  324.07   24.40
  10  -2   0  372.76   24.60
  10  -2   0  412.76   29.10
 -10  -2   0  402.56   33.50
 -10   2   0  363.36   34.80
  10   2   0  399.66   31.50
  10   2   0  379.66   30.10
 -10   2   0  355.56   24.60
  10   2   0  387.96   29.20
  10   2   0  341.77   22.80
 -10   2   0  356.96   31.80
  11  -2   0  453.15   30.40
 -11  -2   0  425.36   37.10
 -11  -2   0  520.35   36.50
  11  -2   0  454.55   28.60
 -11  -2   0  423.26   26.80
  11  -2   0  426.86   37.80
  11  -2   0  510.55   38.70
  11  -2   0  474.35   33.00
  11  -2   0  464.75   36.80
  11   2   0  425.46   33.10
 -11   2   0  497.75   38.30
 -11   2   0  437.16   28.80
  11   2   0  444.06   27.50
  11   2   0  527.15   38.60
 -11   2   0  432.26   36.40
  11   2   0  449.46   35.10
  12  -2   0  112.09   16.30
  12  -2   0  114.09   19.50
 -12  -2   0   97.09   14.50
  12  -2   0   62.69   17.80
 -12  -2   0   84.79   19.60
  12  -2   0  105.19   20.70
  12  -2   0  112.99   17.30
  12  -2   0   93.19   22.00
 -12  -2   0  113.79   21.30
  12   2   0   85.89   14.20
 -12   2   0   89.99   21.40
  12   2   0  114.69   19.60
  12   2   0   97.69   14.30
 -12   2   0  108.59   22.10
  12   2   0   84.19   17.60
  12   2   0   85.59   20.10
 -12   2   0  103.39   16.20
  13  -2   0   20.30    9.60
  13  -2   0   53.89   13.80
  13  -2   0   30.50   15.10
 -13  -2   0   27.70    8.90
  13  -2   0   35.20   14.30
 -13  -2   0   21.50   15.10
  13  -2   0   44.50   14.20
  13  -2   0   18.50   10.40
 -13   2   0   23.60   14.20
 -13   2   0   36.10   10.90
  13   2   0   21.00   14.20
 -13   2   0   46.70   15.80
  13   2   0   25.20   11.30
  13   2   0   38.40   11.40
 -14  -2   0   -1.20    6.90
  14  -2   0   -1.60   11.40
  14  -2   0  -16.00   15.00
  14  -2   0    1.80    8.80
  14  -2   0    4.60   13.20
  14   2   0   12.30    8.40
  14   2   0    7.50    6.60
  14   2   0   26.30   12.00
 -14   2   0    2.90    6.70
 -14   2   0    3.50   15.90
  14   2   0    9.00   11.10
  14   2   0   -1.70   11.40
  15  -2   0  108.99   23.50
  15  -2   0   98.89   23.50
 -15  -2   0  142.49   32.00
 -15  -2   0  125.69   19.70
 -15  -2   0  196.98   32.40
  15  -2   0  133.99   28.90
  15  -2   0  176.78   28.10
  15  -2   0  153.18   23.40
  15  -2   0  115.79   27.00
  15  -2   0  121.59   20.50
  15   2   0  129.09   19.40
 -15   2   0  146.79   30.10
  15   2   0  128.69   20.90
  15   2   0  124.79   24.70
  15   2   0  138.39   27.80
 -15   2   0  131.49   32.20
  15   2   0   84.49   23.00
  15   2   0  125.49   26.00
  16  -2   0   12.40   12.90
  16  -2   0    9.50    9.20
 -16  -2   0   20.20   36.70
  16  -2   0    9.50   16.30
  16  -2   0    3.10   11.40
  16  -2   0  -12.90   13.50
  16  -2   0    9.20   19.20
  16   2   0   19.40   16.30
  16   2   0  -17.20    9.00
  16   2   0    6.30   11.90
 -16   2   0   -4.50   10.90
  16   2   0    6.80    8.90
  16   2   0    4.70   15.30
  16   2   0   10.70   19.60
  17  -2   0  -20.60   21.60
  17  -2   0   11.30   12.80
  17  -2   0   20.00   18.80
  17  -2   0  -17.00   14.50
  17  -2   0    5.50   18.00
  17  -2   0   14.20    9.50
  17   2   0  -18.00    7.90
  17   2   0   16.40   17.70
  17   2   0    7.40   17.30
  17   2   0    3.70   27.60
  17   2   0    8.10   12.20
  17   2   0   -3.50   17.50
  18  -2   0   90.19   20.00
  18  -2   0  162.88   29.40
  18  -2   0  135.09   31.80
  18  -2   0  193.98   37.60
  18  -2   0  128.09   38.20
  18  -2   0   95.19   19.90
  18   2   0  161.98   24.40
  18   2   0  128.09   33.60
  18   2   0  131.19   29.10
  18   2   0  164.48   23.80
  18   2   0  103.89   27.70
  18   2   0   93.19   33.50
   0  -3   0    2.10    1.10
   0  -3   0    0.00    1.90
   0  -3   0    1.40    1.40
   0  -3   0    1.30    2.10
   0  -3   0   -0.20    0.60
   0  -3   0    2.50    1.20
   0   3   0   -0.80    1.00
   0   3   0    1.20    1.20
   0   3   0    2.40    1.40
   0   3   0    0.10    1.30
   0   3   0    3.50    2.40
   0   3   0    0.60    1.10
   1  -3   0 5540.15  177.28
   1  -3   0 5772.52  177.08
   1  -3   0 5506.95  175.38
   1  -3   0 5425.36  175.28
  -1  -3   0 4903.51  173.58
   1   3   0 5314.27  176.18
  -1   3   0 5224.88  174.78
   1   3   0 5449.45  173.98
   1   3   0 5272.97  169.58
  -1   3   0 5373.96  175.08
  -1   3   0 5551.14  174.58
   1   3   0 5427.26  170.28
  -3  -3   0 3344.07  119.99
   3  -3   0 3509.65  119.09
  -3  -3   0 3694.83  119.69
   3  -3   0 3620.64  125.09
  -3  -3   0 3638.74  117.49
   3  -3   0 3709.63  120.99
   3  -3   0 3813.02  125.59
   3  -3   0 3765.72  125.79
  -3  -3   0 3675.73  125.29
   3  -3   0 3531.25  126.49
  -3   3   0 3697.33  125.29
  -3   3   0 3682.43  125.39
   3   3   0 3681.43  124.39
   3   3   0 3764.72  124.99
   3   3   0 3741.03  120.29
  -3   3   0 3637.74  129.49
  -3   3   0 3680.73  120.99
   3   3   0 3642.24  117.79
   4  -3   0  873.61   39.20
  -4  -3   0  891.21   31.70
   4  -3   0  855.31   33.80
  -4  -3   0  876.21   38.90
  -4  -3   0  932.51   34.90
   4  -3   0  849.61   38.60
  -4  -3   0  794.92   33.60
   4  -3   0  823.32   38.50
   4  -3   0  857.11   34.50
   4   3   0  940.31   39.20
  -4   3   0  839.42   34.40
  -4   3   0  819.12   38.40
   4   3   0  864.11   34.70
   4   3   0  841.52   31.60
   4   3   0  857.41   37.70
  -4   3   0  836.92   39.00
  -4   3   0  883.71   39.30
  -5  -3   0 1013.30   40.60
  -5  -3   0  974.80   36.60
   5  -3   0  979.70   39.40
   5  -3   0  969.20   44.60
  -5  -3   0  983.80   44.70
   5  -3   0 1013.80   45.50
   5  -3   0  944.71   39.30
   5  -3   0  934.21   44.50
  -5   3   0  973.30   39.60
   5   3   0  990.80   43.70
  -5   3   0  993.00   45.40
   5   3   0  954.70   40.50
   5   3   0  954.90   36.80
  -5   3   0  950.30   44.60
   5   3   0 1002.50   44.30
   6  -3   0  254.67   16.30
  -6  -3   0  263.17   14.50
  -6  -3   0  255.87   20.30
   6  -3   0  241.98   19.80
  -6  -3   0  261.47   17.70
   6  -3   0  276.07   21.00
   6  -3   0  270.27   17.30
   6  -3   0  238.58   20.00
   6   3   0  234.48   19.10
  -6   3   0  272.37   21.20
   6   3   0  246.38   14.20
   6   3   0  232.18   17.10
  -6   3   0  270.17   16.70
  -6   3   0  249.18   20.40
   7  -3   0  272.67   22.70
  -7  -3   0  293.87   16.90
   7  -3   0  273.27   22.30
  -7  -3   0  306.77   23.60
  -7  -3   0  282.07   20.10
   7  -3   0  262.77   19.40
   7  -3   0  312.97   24.70
   7  -3   0  306.27   19.20
  -7   3   0  277.27   22.90
  -7   3   0  316.47   24.80
  -7   3   0  298.97   18.90
   7   3   0  303.37   22.80
   7   3   0  341.87   24.20
   7   3   0  320.97   17.30
   7   3   0  264.57   19.80
   8  -3   0  561.04   36.00
  -8  -3   0  544.05   26.80
   8  -3   0  552.64   30.90
   8  -3   0  547.05   28.80
   8  -3   0  541.15   34.70
   8  -3   0  640.24   38.60
  -8  -3   0  524.55   35.30
  -8  -3   0  549.05   32.30
   8   3   0  525.25   33.30
  -8   3   0  588.14   36.50
   8   3   0  530.25   31.70
  -8   3   0  563.14   29.70
   8   3   0  513.45   26.30
  -8   3   0  525.45   35.50
   8   3   0  525.35   33.60
   9  -3   0   67.59   14.90
   9  -3   0   99.49   19.10
  -9  -3   0   65.59   10.80
  -9  -3   0   69.19   14.80
   9  -3   0   60.39   11.50
   9  -3   0   63.69   12.40
   9  -3   0   82.89   12.60
  -9  -3   0   49.80   13.90
   9  -3   0   93.29   18.30
   9   3   0   86.29   15.60
   9   3   0   52.89    9.10
   9   3   0   67.19   13.40
  -9   3   0   96.39   17.80
   9   3   0   89.39   15.40
  -9   3   0   78.99   19.10
  -9   3   0   82.39   12.80
  10  -3   0   30.00   10.10
  10  -3   0   32.30   11.70
 -10  -3   0   52.69    9.60
  10  -3   0   12.50    8.30
  10  -3   0   40.90   10.10
  10  -3   0   32.10   10.20
 -10  -3   0   44.60   12.70
 -10  -3   0   54.89   14.30
  10  -3   0   44.70   11.60
  10   3   0   35.10   10.70
  10   3   0   40.50   13.00
 -10   3   0   59.09   11.00
 -10   3   0   41.60   14.20
  10   3   0   41.90   12.60
  10   3   0   48.20    9.10
 -11  -3   0   -2.10    7.20
  11  -3   0    3.70    9.80
 -11  -3   0   -1.60    9.20
 -11  -3   0    2.50    4.80
  11  -3   0    1.10    7.40
  11  -3   0   -2.70    6.50
  11  -3   0    4.70    6.70
  11  -3   0    0.50    8.00
  11  -3   0    5.10    5.90
  11   3   0   10.10    9.00
 -11   3   0   -0.40    5.90
  11   3   0    3.20    6.70
 -11   3   0   -8.00   10.00
  11   3   0   -1.30    4.50
 -11   3   0    2.90    8.80
  11   3   0    5.20    7.30
  12  -3   0   31.80    9.40
  12  -3   0   13.60    6.30
  12  -3   0   28.10   13.00
 -12  -3   0    7.30    9.40
  12  -3   0   25.00   11.20
 -12  -3   0    8.80    6.50
  12  -3   0    0.50   10.60
  12  -3   0   22.70   10.60
 -12  -3   0   14.50    9.80
  12   3   0   11.20   11.10
 -12   3   0   10.20   12.40
  12   3   0   10.70   11.10
  12   3   0   15.00    6.70
  12   3   0   25.50   11.70
 -12   3   0   12.00    6.50
 -12   3   0   14.60   12.90
  13  -3   0  171.38   28.40
 -13  -3   0  186.88   18.10
  13  -3   0  180.88   30.20
  13  -3   0  181.18   18.90
  13  -3   0  162.58   27.80
  13  -3   0  220.78   28.20
  13  -3   0  177.18   24.00
 -13  -3   0  160.98   28.70
  13   3   0  192.58   23.60
  13   3   0  187.98   26.60
  13   3   0  136.79   18.10
  13   3   0  222.08   30.40
 -13   3   0  234.28   33.90
  13   3   0  191.48   35.20
 -13   3   0  216.38   24.90
  14  -3   0   19.70   14.70
  14  -3   0    0.00   16.10
  14  -3   0   22.70   10.50
  14  -3   0   19.80   10.10
  14  -3   0    1.00   14.00
  14  -3   0   12.40   10.20
  14   3   0   -1.40    5.60
  14   3   0   -5.20    9.90
 -14   3   0   13.10    8.50
  14   3   0   14.90   11.60
 -14   3   0    2.10   14.90
  14   3   0    6.80   11.50
  14   3   0    1.10    8.60
 -15  -3   0   19.40    9.10
  15  -3   0   -3.80   10.70
  15  -3   0   -3.50    8.00
  15  -3   0   -3.50   12.10
  15  -3   0   -5.80   17.60
 -15  -3   0   -3.60   16.80
  15  -3   0    9.40   17.50
 -15  -3   0    6.70   20.50
  15  -3   0   -1.90   13.30
 -15   3   0   12.40   18.20
  15   3   0   30.50   24.30
  15   3   0   -3.90   12.20
  15   3   0    5.40    6.20
 -15   3   0    2.40   18.80
  15   3   0    4.50   12.40
  15   3   0    6.90    8.20
 -15   3   0   -0.30    9.40
  15   3   0   18.90   11.90
  16  -3   0   29.30   11.00
  16  -3   0   28.30   22.60
  16  -3   0   24.10   14.10
  16  -3   0   11.10   15.40
  16  -3   0    5.00   14.90
  16  -3   0   30.30   17.00
 -16  -3   0  -10.10   23.50
 -16   3   0   48.10   13.00
  16   3   0   14.40   15.20
  16   3   0   24.00   12.30
  16   3   0   16.30   15.20
  16   3   0   26.50   10.00
  16   3   0   45.40   23.40
  16   3   0   13.90   14.60
  17  -3   0   64.49   17.40
  17  -3   0   52.89   16.10
  17  -3   0   30.10   18.50
  17  -3   0   65.49   24.60
  17  -3   0   51.69   28.80
  17  -3   0   47.30   18.10
  17   3   0   58.49   14.60
  17   3   0   48.00   18.70
  17   3   0   75.09   27.50
  17   3   0   23.40   14.10
  17   3   0   34.50   19.70
  17   3   0   -0.90   18.10
  18  -3   0   33.10   21.10
  18  -3   0  -12.00   21.90
  18  -3   0   19.50   16.00
  18  -3   0   10.00   11.90
  18  -3   0   35.30   33.90
  18  -3   0    6.00   20.30
  18   3   0   38.90   21.30
  18   3   0    5.10   11.40
  18   3   0   57.29   26.90
  18   3   0   -6.00   21.00
  18   3   0    8.90   13.80
   0  -4   0 4060.89  129.29
   0  -4   0 4093.99  129.99
   0  -4   0 3955.70  128.09
   0  -4   0 4003.70  127.79
   0  -4   0 4071.59  134.49
   0   4   0 3945.61  128.09
   0   4   0 4014.20  133.79
   0   4   0 4008.30  128.29
   0   4   0 4017.00  129.09
   0   4   0 3973.60  130.19
   0   4   0 4044.20  129.99
   1  -4   0 8102.49  269.77
   1  -4   0 8617.84  269.17
   1  -4   0 8311.67  265.37
  -1  -4   0 7917.01  265.27
  -1   4   0 8320.17  264.97
   1   4   0 8351.46  264.27
  -1   4   0 8022.50  266.17
   1   4   0 8359.76  260.47
   1   4   0 8262.47  267.47
   2  -4   0  591.54   26.40
   2  -4   0  580.14   23.30
  -2  -4   0  565.04   24.20
   2  -4   0  543.05   28.20
   2  -4   0  564.54   27.00
   2  -4   0  579.94   23.80
   2  -4   0  576.04   19.60
  -2  -4   0  597.94   19.10
   2  -4   0  596.54   26.70
  -2   4   0  555.64   26.20
   2   4   0  595.54   26.70
   2   4   0  608.54   21.20
  -2   4   0  586.74   23.50
   2   4   0  584.64   25.90
   2   4   0  571.34   20.00
  -2   4   0  582.14   26.70
  -2   4   0  605.94   26.90
   3  -4   0 4580.34  151.48
  -3  -4   0 4326.27  150.28
  -3  -4   0 4559.04  155.58
   3  -4   0 4734.73  155.68
  -3  -4   0 4687.73  147.89
   3  -4   0 4601.34  150.68
   3  -4   0 4516.95  147.49
   3  -4   0 4714.33  158.48
  -3  -4   0 4559.24  146.09
   3  -4   0 4609.34  155.68
   3  -4   0 4478.75  154.98
   3   4   0 4457.45  148.49
  -3   4   0 4741.93  155.78
   3   4   0 4586.54  154.68
   3   4   0 4498.65  154.28
   3   4   0 4507.35  146.49
  -3   4   0 4766.62  156.08
  -3   4   0 4669.33  150.88
  -3   4   0 4638.24  155.58
   4  -4   0   20.00    3.70
   4  -4   0   18.20    6.40
   4  -4   0   21.00    5.20
   4  -4   0   19.80    4.50
  -4  -4   0   24.40    6.80
  -4  -4   0   19.90    3.30
   4  -4   0   19.20    6.40
  -4  -4   0   23.80    4.40
  -4  -4   0   21.60    4.90
   4  -4   0   24.50    6.50
  -4   4   0   13.20    4.60
   4   4   0   21.80    4.40
   4   4   0   19.80    5.80
  -4   4   0   20.90    6.90
   4   4   0   13.30    5.20
  -4   4   0   16.50    6.60
   4   4   0   21.30    3.50
  -5  -4   0  642.44   28.40
  -5  -4   0  537.05   26.90
   5  -4   0  637.24   27.80
   5  -4   0  632.24   33.50
   5  -4   0  629.14   28.60
  -5  -4   0  633.04   25.00
   5  -4   0  575.04   32.40
  -5  -4   0  662.53   34.10
   5  -4   0  645.44   38.20
   5  -4   0  614.64   29.30
   5   4   0  645.84   25.60
  -5   4   0  600.94   33.30
  -5   4   0  624.74   33.60
   5   4   0  690.53   34.70
  -5   4   0  621.74   28.60
   5   4   0  608.94   31.90
  -5   4   0  673.03   34.50
   6  -4   0   41.40    9.00
   6  -4   0   38.60    7.90
   6  -4   0   30.60    6.50
  -6  -4   0   31.40    9.50
   6  -4   0   36.70    7.00
   6  -4   0   43.30   10.00
  -6  -4   0   35.90    5.60
  -6  -4   0   23.50    6.40
  -6  -4   0   37.10    7.40
   6  -4   0   38.40    9.40
   6   4   0   32.80    6.90
   6   4   0   45.40    6.30
   6   4   0   53.89   10.80
  -6   4   0   46.90    8.00
  -6   4   0   42.60   10.40
  -6   4   0   42.30   10.20
   7  -4   0  523.65   33.60
   7  -4   0  550.24   34.10
   7  -4   0  548.55   29.60
  -7  -4   0  540.85   25.00
   7  -4   0  522.65   27.90
  -7  -4   0  484.65   26.60
   7  -4   0  569.04   28.90
   7  -4   0  552.84   34.30
  -7  -4   0  569.64   35.10
  -7  -4   0  530.55   29.10
   7   4   0  564.44   30.10
   7   4   0  536.85   32.30
   7   4   0  580.84   33.90
  -7   4   0  599.84   35.70
  -7   4   0  620.04   36.10
  -7   4   0  541.55   28.30
   7   4   0  531.55   25.20
  -8  -4   0  146.89   11.90
   8  -4   0  175.98   23.50
   8  -4   0  158.08   14.00
   8  -4   0  162.88   21.10
  -8  -4   0  189.78   16.60
   8  -4   0  123.59   20.00
  -8  -4   0  174.98   22.40
   8  -4   0  152.18   14.70
   8  -4   0  148.59   14.60
  -8   4   0  182.68   23.60
   8   4   0  190.18   19.00
   8   4   0  160.88   16.00
  -8   4   0  174.38   14.80
  -8   4   0  171.58   22.80
   8   4   0  159.48   12.40
   8   4   0  141.39   19.10
   9  -4   0  235.88   28.30
   9  -4   0  197.38   24.90
  -9  -4   0  214.78   15.60
   9  -4   0  212.88   18.50
   9  -4   0  219.88   19.20
   9  -4   0  208.68   17.10
  -9  -4   0  253.47   29.20
   9  -4   0  200.88   25.40
   9   4   0  162.38   20.10
   9   4   0  200.38   15.10
   9   4   0  228.08   22.30
  -9   4   0  188.98   25.30
   9   4   0  211.68   21.90
  -9   4   0  234.98   24.10
  -9   4   0  194.18   17.20
  10  -4   0  345.07   24.10
  10  -4   0  362.86   32.60
 -10  -4   0  396.06   23.00
 -10  -4   0  343.57   27.20
  10  -4   0  396.76   27.20
  10  -4   0  365.16   30.80
  10  -4   0  335.37   25.50
  10  -4   0  373.46   32.00
 -10  -4   0  407.26   38.30
  10   4   0  334.07   27.50
  10   4   0  392.36   31.10
 -10   4   0  387.26   33.20
 -10   4   0  362.66   37.80
 -10   4   0  357.56   25.10
  10   4   0  363.46   22.40
  10   4   0  360.96   29.50
  11  -4   0  410.56   35.90
  11  -4   0  446.26   28.90
 -11  -4   0  399.66   25.50
 -11  -4   0  413.56   36.00
  11  -4   0  406.56   35.20
  11  -4   0  425.06   30.20
 -11  -4   0  412.56   32.00
  11  -4   0  438.66   36.90
  11  -4   0  432.06   30.20
  11   4   0  448.26   34.50
 -11   4   0  356.16   33.00
  11   4   0  366.56   32.40
  11   4   0  428.96   26.10
 -11   4   0  376.76   35.40
  11   4   0  427.86   31.60
  12  -4   0  108.49   18.00
 -12  -4   0  145.39   25.30
  12  -4   0  165.38   22.90
  12  -4   0  150.98   26.40
 -12  -4   0  148.69   17.50
  12  -4   0  154.08   27.00
  12  -4   0  128.79   24.10
 -12  -4   0  146.99   22.80
  12  -4   0  180.38   21.20
  12   4   0  129.89   21.10
  12   4   0  174.68   26.80
 -12   4   0  128.59   19.40
  12   4   0  118.29   21.30
  12   4   0  136.99   18.20
  12   4   0  165.18   16.10
 -12   4   0  148.29   27.50
  13  -4   0  113.19   22.10
 -13  -4   0   66.99   21.40
  13  -4   0   93.79   23.30
  13  -4   0  126.79   21.10
  13  -4   0  104.69   17.50
  13  -4   0  117.79   23.00
  13  -4   0  112.49   25.00
  13  -4   0   77.39   16.10
  13   4   0   71.09   12.60
  13   4   0   70.69   17.80
  13   4   0   71.59   14.70
 -13   4   0   82.69   23.00
  13   4   0   69.79   23.60
 -13   4   0   84.39   16.10
  13   4   0   81.29   20.10
  14  -4   0   10.10   12.80
 -14  -4   0  -26.60   21.00
  14  -4   0    5.50   11.00
  14  -4   0    1.40    8.30
  14  -4   0    3.60   16.30
  14  -4   0   10.80   10.30
  14  -4   0   -5.50   10.60
  14   4   0    2.60   10.30
 -14   4   0    3.90    8.30
  14   4   0    0.50   10.70
  14   4   0    3.00    5.40
  14   4   0  -13.00    9.60
 -14   4   0   -3.40   16.70
 -15  -4   0   40.60   23.30
  15  -4   0   65.09   25.70
 -15  -4   0   63.69   13.80
  15  -4   0   77.59   20.10
  15  -4   0   43.20   13.60
  15  -4   0   70.39   17.30
  15  -4   0   59.69   22.00
  15  -4   0   59.49   20.80
  15  -4   0   51.59   12.80
 -15  -4   0   76.09   20.10
  15   4   0   41.80   17.40
  15   4   0   83.09   20.00
 -15   4   0   35.10   20.60
  15   4   0   57.69   11.60
  15   4   0   90.89   22.40
  15   4   0   48.70   12.60
 -15   4   0   51.99   21.30
 -15   4   0   43.90   15.20
  16  -4   0   -3.10    9.40
 -16  -4   0    1.90   23.20
  16  -4   0   -9.30   16.40
 -16  -4   0  -10.30   12.10
  16  -4   0   -2.30   10.80
  16  -4   0    7.90   14.60
  16  -4   0   -7.20   11.80
  16  -4   0  -17.90   20.00
  16   4   0  -27.60   13.40
 -16   4   0    3.00   10.70
  16   4   0   -2.30   13.80
  16   4   0  -10.50   13.40
  16   4   0   -8.30   18.10
  16   4   0   -7.10    9.10
  16   4   0   -5.10    7.60
  17  -4   0   23.70   14.50
  17  -4   0   -5.20   15.00
  17  -4   0    8.00   11.50
  17  -4   0   18.90   28.20
 -17  -4   0   10.20   15.80
  17  -4   0   22.40   20.10
  17   4   0    0.90    9.60
  17   4   0    9.20   16.10
  17   4   0   -1.80   23.20
  17   4   0   47.10   19.60
  17   4   0  -19.50   10.40
  18  -4   0    1.80    9.60
  18  -4   0  -19.40   13.10
  18  -4   0   -2.90   18.30
 -18  -4   0    1.90   16.40
  18  -4   0   15.30   30.60
  18  -4   0   22.80   22.30
  18   4   0   21.70   13.40
  18   4   0   -2.90   24.50
  18   4   0    3.20   24.20
  18   4   0    6.50   17.70
  18   4   0   -3.30   20.20
  18   4   0   11.90   11.40
   0  -5   0    5.50    2.20
   0  -5   0    2.80    1.70
   0  -5   0    2.70    2.60
   0  -5   0    1.80    2.00
   0  -5   0    5.10    1.60
   0  -5   0    3.10    3.30
   0   5   0    3.80    2.40
   0   5   0    7.90    4.20
   0   5   0    2.00    1.70
   0   5   0    4.00    1.90
   0   5   0    3.60    1.70
   0   5   0    1.90    1.70
  -1  -5   0  805.32   25.10
   1  -5   0  777.72   31.60
  -1  -5   0  776.82   32.60
  -1  -5   0  780.72   24.80
   1  -5   0  753.62   34.70
   1  -5   0  718.03   32.70
   1  -5   0  766.52   28.60
  -1   5   0  724.33   30.80
  -1   5   0  765.62   28.50
   1   5   0  779.72   34.00
  -1   5   0  740.23   25.30
  -1   5   0  735.33   32.70
   1   5   0  774.12   25.90
   1   5   0  771.72   30.30
   1   5   0  767.02   27.10
   2  -5   0 1108.89   40.00
   2  -5   0 1085.49   43.90
   2  -5   0  986.20   42.00
   2  -5   0 1072.29   43.70
  -2  -5   0 1011.80   41.10
   2  -5   0 1087.49   46.60
   2   5   0 1056.99   42.10
  -2   5   0 1102.09   43.60
  -2   5   0 1104.89   43.90
   2   5   0 1064.19   35.20
   2   5   0 1070.29   43.70
   2   5   0 1039.80   36.30
  -2   5   0 1095.49   43.30
  -2   5   0 1081.39   39.50
   3  -5   0 1806.12   66.49
  -3  -5   0 1711.73   56.79
   3  -5   0 1735.93   61.59
   3  -5   0 1711.93   62.29
  -3  -5   0 1580.54   61.59
   3  -5   0 1706.13   57.09
   3  -5   0 1733.53   69.99
   3  -5   0 1760.22   67.89
  -3  -5   0 1753.12   55.89
  -3  -5   0 1668.73   66.49
   3  -5   0 1799.62   66.79
  -3   5   0 1772.62   61.99
   3   5   0 1709.63   58.89
  -3   5   0 1684.13   66.29
   3   5   0 1772.82   66.09
  -3   5   0 1776.62   66.89
   3   5   0 1687.63   56.89
  -3   5   0 1808.92   66.89
   3   5   0 1755.42   65.69
   4  -5   0 1557.84   62.29
  -4  -5   0 1411.86   55.29
   4  -5   0 1433.36   52.49
   4  -5   0 1499.05   64.49
   4  -5   0 1530.45   56.29
   4  -5   0 1516.35   57.29
  -4  -5   0 1561.14   50.89
   4  -5   0 1612.44   62.29
   4  -5   0 1487.95   61.19
  -4  -5   0 1528.55   52.99
  -4  -5   0 1530.25   62.19
  -4   5   0 1475.35   61.59
  -4   5   0 1503.75   56.29
  -4   5   0 1476.35   61.69
   4   5   0 1501.45   54.29
   4   5   0 1556.44   60.69
  -4   5   0 1577.84   62.09
   4   5   0 1472.55   51.49
   4   5   0 1560.74   61.29
  -5  -5   0   -2.20    3.60
   5  -5   0   -0.60    3.80
  -5  -5   0    3.40    1.90
   5  -5   0    0.00    5.10
  -5  -5   0    2.90    3.10
   5  -5   0    0.10    3.90
   5  -5   0    1.40    2.60
   5  -5   0   -4.90    3.30
   5  -5   0   -1.10    3.20
  -5  -5   0    4.50    3.50
   5  -5   0    2.60    3.80
  -5   5   0    1.70    3.40
   5   5   0    1.40    3.60
  -5   5   0    1.80    3.30
   5   5   0    2.10    2.60
   5   5   0    1.20    2.00
   5   5   0    3.10    4.70
  -5   5   0    2.80    5.00
   6  -5   0   97.39   14.50
  -6  -5   0   81.99    7.20
  -6  -5   0   91.69   14.70
  -6  -5   0  101.29   10.20
   6  -5   0  110.29   15.60
   6  -5   0  102.39   10.40
  -6  -5   0  101.99    9.70
   6  -5   0   92.09    9.10
   6  -5   0  112.89   16.10
   6  -5   0   82.19   11.40
  -6   5   0  105.39   15.60
   6   5   0  122.29   17.00
   6   5   0  106.49   10.50
  -6   5   0   95.89   15.20
  -6   5   0  110.89   16.60
  -6   5   0  110.09   10.50
   6   5   0  101.19    8.20
  -7  -5   0   25.20    6.80
  -7  -5   0   16.70    6.60
  -7  -5   0   26.60   10.00
   7  -5   0   17.00    8.70
  -7  -5   0   29.90    5.50
   7  -5   0   29.20    6.80
   7  -5   0   29.00    7.30
   7  -5   0   18.40    6.20
   7  -5   0   19.40    7.90
   7   5   0   15.80    5.10
  -7   5   0   28.50    6.70
  -7   5   0   16.40    7.60
   7   5   0   27.40    9.10
   7   5   0   16.80    7.30
  -7   5   0   38.20   11.40
   7   5   0   27.00    5.60
   8  -5   0   43.40   12.10
   8  -5   0   47.00   12.10
   8  -5   0   72.49   14.20
   8  -5   0   44.80    9.50
   8  -5   0   59.69   11.60
  -8  -5   0   60.89   10.40
  -8  -5   0   58.09   14.20
  -8  -5   0   87.49   12.90
   8  -5   0   45.20    9.10
  -8  -5   0   69.59    8.80
  -8   5   0   65.09   14.20
   8   5   0   62.49   13.50
   8   5   0   55.59    8.20
   8   5   0   46.30    9.20
  -8   5   0   35.20    8.40
   8   5   0   46.60   10.70
  -8   5   0   44.60   12.50
   9  -5   0   67.29   15.20
   9  -5   0   53.69   12.10
   9  -5   0   60.29   10.80
  -9  -5   0   44.20   13.90
   9  -5   0   58.79   16.50
  -9  -5   0   37.40   10.40
   9  -5   0   59.49   10.90
  -9  -5   0   56.19    8.70
   9  -5   0   75.79   14.90
  -9  -5   0   72.59   11.70
   9   5   0   44.10   10.90
  -9   5   0   64.19   15.50
   9   5   0   42.20    8.00
   9   5   0   57.89   12.90
  -9   5   0   71.49   12.10
  -9   5   0   58.99   14.50
   9   5   0   42.40   12.50
  10  -5   0  125.79   21.80
  10  -5   0   95.59   14.10
 -10  -5   0  124.99   23.20
  10  -5   0  146.29   23.40
 -10  -5   0  143.19   27.60
  10  -5   0  151.08   19.10
 -10  -5   0  125.29   12.20
 -10  -5   0  135.69   18.50
  10  -5   0  151.28   23.70
  10  -5   0  109.19   15.60
  10   5   0  148.09   19.80
 -10   5   0  118.49   16.10
  10   5   0  117.79   12.20
  10   5   0  120.79   20.20
  10   5   0   86.59   17.60
 -10   5   0   96.69   20.40
 -10   5   0  148.29   24.50
  11  -5   0   10.70    7.10
  11  -5   0    7.70   10.20
 -11  -5   0    0.70    4.40
  11  -5   0   16.80   10.30
  11  -5   0    7.60    6.50
 -11  -5   0    9.40   10.00
  11  -5   0    5.50    4.90
 -11  -5   0    8.00    8.40
  11  -5   0   10.30    9.70
  11  -5   0   21.10   12.10
 -11  -5   0   -5.20    7.10
  11   5   0    7.00    8.50
 -11   5   0    7.00    7.40
 -11   5   0   11.40   11.30
  11   5   0    2.00    4.00
  11   5   0   16.00    8.30
  11   5   0   10.90   10.50
 -11   5   0   13.10   11.30
 -12  -5   0   70.59   14.30
  12  -5   0   88.99   16.10
  12  -5   0   93.69   20.50
  12  -5   0   58.09   14.70
 -12  -5   0   69.69   19.70
  12  -5   0   69.49   17.80
  12  -5   0   99.89   16.60
 -12  -5   0   82.09   17.90
  12  -5   0   88.59   21.60
 -12   5   0   71.09   14.40
  12   5   0  113.09   15.80
 -12   5   0   89.49   21.80
  12   5   0   93.39   20.20
  13  -5   0   -1.50   12.30
  13  -5   0   -1.30    8.60
 -13  -5   0  -15.50   13.00
  13  -5   0   -5.00    7.30
  13  -5   0   -0.50   11.20
 -13  -5   0    5.20    9.30
  13  -5   0    8.10   12.30
  13  -5   0    3.20    7.30
  13  -5   0   -0.40   13.20
 -13   5   0    1.00   13.60
  13   5   0   -5.30   11.20
  13   5   0    0.70    9.40
  13   5   0   -4.60    5.30
  13   5   0   -2.50    4.60
 -13   5   0   -1.90    8.00
  13   5   0    5.80    9.40
  14  -5   0   57.19   19.90
 -14  -5   0  -23.10   22.60
  14  -5   0    5.20   13.40
 -14  -5   0   45.20   15.90
  14  -5   0   30.80   11.30
  14  -5   0   29.40   14.90
 -14  -5   0   19.50   11.40
  14  -5   0   24.40   11.90
  14  -5   0   30.50   12.10
 -14   5   0   -5.90   13.90
  14   5   0   32.20   10.10
  14   5   0   31.20   16.00
  14   5   0   15.00    8.60
  14   5   0    8.10   14.30
  14   5   0   33.40   14.20
 -14   5   0   29.20   12.20
  15  -5   0   43.60   22.20
 -15  -5   0   26.30   14.70
  15  -5   0   43.70   13.10
  15  -5   0    8.40   17.40
  15  -5   0   64.99   15.50
  15  -5   0   25.90   14.00
 -15  -5   0   31.70   21.30
  15  -5   0   55.19   24.90
 -15  -5   0   53.69   20.20
  15  -5   0   48.40   16.90
 -15  -5   0   30.60   12.30
  15   5   0   59.09   17.40
  15   5   0   54.09   13.80
 -15   5   0   37.00   11.90
  15   5   0   58.79   20.20
 -15   5   0   48.90   24.10
 -15   5   0   49.10   24.40
  15   5   0   14.80    9.10
  15   5   0   46.30   17.70
  15   5   0   89.59   22.60
  16  -5   0   45.50   20.30
  16  -5   0    0.40   13.00
  16  -5   0   21.50   12.50
  16  -5   0   45.90   19.80
  16  -5   0   26.90   25.10
 -16  -5   0   37.80   13.60
  16  -5   0   32.60   13.00
 -16  -5   0  -16.70   21.10
  16   5   0   19.90   20.20
  16   5   0    9.00   17.50
  16   5   0   24.20   11.10
 -16   5   0   26.60   13.20
 -16   5   0   30.10   25.00
  16   5   0   32.00   17.90
  16   5   0    9.40   15.00
  17  -5   0    4.00   12.00
  17  -5   0   17.10   18.50
  17  -5   0   15.80   18.10
  17  -5   0    1.60   15.00
  17  -5   0   26.70   14.00
  17  -5   0  -59.29   26.10
 -17  -5   0   -0.90   14.50
  17   5   0  -25.70   14.20
  17   5   0   23.80   21.50
  17   5   0    2.30   11.60
  17   5   0   12.50    9.60
  17   5   0   26.10   16.70
   0  -6   0 1354.06   45.90
   0  -6   0 1332.97   48.10
   0  -6   0 1376.96   53.89
   0  -6   0 1338.07   45.30
   0  -6   0 1327.57   54.29
   0  -6   0 1375.56   47.40
   0   6   0 1351.26   46.20
   0   6   0 1361.56   48.70
   0   6   0 1321.87   47.00
   0   6   0 1359.36   53.59
   0   6   0 1372.46   46.40
   0   6   0 1333.97   48.90
   1  -6   0  175.18   12.10
  -1  -6   0  185.18    6.80
   1  -6   0  163.08   13.20
  -1  -6   0  178.68    7.50
  -1  -6   0  180.48    7.40
   1  -6   0  173.78    9.50
  -1  -6   0  186.88    7.20
  -1  -6   0  163.08   13.00
   1  -6   0  167.88    9.70
   1   6   0  180.18    7.90
   1   6   0  181.18   14.20
  -1   6   0  170.48   13.60
  -1   6   0  168.08    7.50
  -1   6   0  182.18   10.10
  -1   6   0  181.98   12.20
   1   6   0  192.88    9.50
   1   6   0  181.68   11.40
   2  -6   0   85.49    8.90
  -2  -6   0   89.19   11.20
   2  -6   0   93.79   11.60
   2  -6   0  126.99   16.10
   2  -6   0   77.39    7.10
   2  -6   0   90.99    9.50
   2   6   0   81.59    5.20
  -2   6   0   97.49   10.00
   2   6   0   77.19   10.30
  -2   6   0   98.79    7.70
   2   6   0   82.89    4.20
   2   6   0   68.39    8.90
   2   6   0   78.79   11.70
  -2   6   0   55.99    8.70
  -2   6   0   91.39   11.00
  -3  -6   0  679.83   31.60
   3  -6   0  695.53   35.30
   3  -6   0  758.22   35.70
   3  -6   0  747.43   30.60
   3  -6   0  783.82   39.60
   3  -6   0  791.82   31.80
   3  -6   0  724.43   34.40
   3   6   0  734.73   34.70
   3   6   0  738.33   34.20
   3   6   0  708.13   27.40
  -3   6   0  764.22   31.20
  -3   6   0  774.52   35.80
  -3   6   0  755.12   35.70
  -3   6   0  720.33   35.10
   3   6   0  734.33   25.80
  -4  -6   0  530.65   25.70
   4  -6   0  500.25   33.90
   4  -6   0  540.85   21.30
  -4  -6   0  570.14   21.00
   4  -6   0  513.75   30.60
   4  -6   0  551.14   25.60
  -4  -6   0  540.45   30.60
  -4  -6   0  545.85   19.60
   4  -6   0  547.65   33.20
   4  -6   0  569.54   30.30
   4  -6   0  525.35   26.00
   4  -6   0  523.95   29.50
  -4   6   0  558.84   30.50
   4   6   0  567.54   23.50
  -4   6   0  570.64   30.70
  -4   6   0  556.74   25.90
   4   6   0  563.44   30.20
   4   6   0  526.15   29.00
  -4   6   0  529.95   30.10
   5  -6   0   10.30    4.30
   5  -6   0   11.80    6.00
   5  -6   0   14.10    3.80
   5  -6   0    3.70    4.30
  -5  -6   0   15.90    5.40
   5  -6   0   18.10    8.90
   5  -6   0    8.50    4.00
  -5  -6   0    5.30    3.00
  -5  -6   0    7.60    2.10
   5  -6   0   10.70    6.90
  -5  -6   0   11.70    5.20
   5  -6   0    6.10    6.40
  -5   6   0   -3.90    3.50
  -5   6   0    7.40    3.40
  -5   6   0    8.80    6.40
   5   6   0    4.70    3.00
   5   6   0    8.90    2.40
  -5   6   0   10.00    5.90
   5   6   0    7.40    5.40
   5   6   0    1.90    4.20
   6  -6   0  514.15   28.20
   6  -6   0  506.75   24.70
  -6  -6   0  536.05   25.40
   6  -6   0  520.35   32.90
  -6  -6   0  556.64   34.10
   6  -6   0  527.95   27.30
  -6  -6   0  541.45   22.30
  -6  -6   0  531.55   26.00
   6  -6   0  560.14   33.30
   6  -6   0  481.25   31.80
  -6   6   0  514.75   32.60
   6   6   0  499.05   31.20
  -6   6   0  505.75   27.30
   6   6   0  574.04   31.80
  -6   6   0  518.65   32.80
   6   6   0  561.14   23.30
  -6   6   0  492.35   32.30
   6   6   0  569.54   27.20
  -7  -6   0   64.79    9.70
   7  -6   0   74.99   10.20
  -7  -6   0   59.59   13.20
  -7  -6   0   82.29   11.60
   7  -6   0   78.79   11.20
  -7  -6   0   71.19    6.90
   7  -6   0   63.89   14.70
   7  -6   0   83.49   15.00
   7  -6   0   84.99   16.70
  -7   6   0   73.59   14.00
   7   6   0   84.39   14.60
   7   6   0   69.09   10.00
   7   6   0   71.49    8.50
  -7   6   0   67.89   10.80
   7   6   0   61.39   11.90
  -7   6   0   74.19   14.50
  -8  -6   0  977.90   53.19
   8  -6   0  976.50   52.59
   8  -6   0  958.30   51.39
  -8  -6   0  941.11   38.70
   8  -6   0  975.90   44.60
  -8  -6   0  905.71   43.10
  -8  -6   0  892.61   41.10
   8  -6   0  933.71   51.49
   8  -6   0  954.20   42.80
   8  -6   0  943.11   45.60
  -8   6   0  858.21   49.99
  -8   6   0 1053.59   54.39
  -8   6   0  921.81   44.20
   8   6   0  988.90   50.19
   8   6   0  999.20   51.39
   8   6   0  997.70   45.40
   8   6   0  930.41   39.10
  -9  -6   0   94.99   12.80
  -9  -6   0  101.59   19.20
   9  -6   0   72.59   13.30
   9  -6   0   77.49   12.50
   9  -6   0  101.89   20.60
  -9  -6   0   96.39    9.80
  -9  -6   0   79.99   13.00
   9  -6   0   90.49   19.00
   9  -6   0   91.79   13.50
   9  -6   0   76.19   18.60
   9  -6   0   71.49   16.00
  -9   6   0   88.19   19.80
   9   6   0   96.19   17.60
   9   6   0   79.39   13.40
  -9   6   0   85.99   18.00
   9   6   0  100.99   10.20
  -9   6   0   79.59   13.00
   9   6   0   61.09   14.10
 -10  -6   0  109.79   17.00
  10  -6   0  107.19   20.40
  10  -6   0  101.99   16.60
  10  -6   0   76.59   19.10
  10  -6   0  131.99   17.40
  10  -6   0  102.69   21.20
  10  -6   0   77.99   17.40
 -10  -6   0  104.99   22.50
 -10  -6   0  111.19   11.30
  10  -6   0  103.79   15.20
 -10   6   0   86.59   18.80
 -10   6   0  141.89   24.00
 -10   6   0  105.49   15.70
  10   6   0   93.29   18.50
  10   6   0  102.79   20.20
  10   6   0  118.19   12.20
  10   6   0   69.79   14.60
 -11  -6   0  111.69   23.50
  11  -6   0  148.29   22.90
 -11  -6   0  147.69   18.40
 -11  -6   0  152.58   13.80
  11  -6   0  173.58   26.90
  11  -6   0  120.09   23.60
  11  -6   0  141.69   19.80
  11  -6   0  148.39   19.70
  11  -6   0  172.08   29.60
 -11  -6   0  140.19   20.10
  11   6   0  158.88   25.00
 -11   6   0  165.78   27.70
 -11   6   0  157.28   26.30
  11   6   0  151.18   14.30
 -11   6   0  161.48   20.00
  11   6   0  155.38   24.50
  11   6   0  153.78   21.80
  12  -6   0  173.08   28.90
  12  -6   0  126.69   22.80
 -12  -6   0  115.29   25.20
  12  -6   0  164.98   26.50
 -12  -6   0  128.29   19.80
  12  -6   0  173.28   22.50
  12  -6   0  169.08   23.20
  12  -6   0  143.79   28.90
 -12  -6   0  153.78   18.90
  12  -6   0  137.29   19.20
  12   6   0  190.18   17.50
  12   6   0  163.78   24.80
 -12   6   0  164.18   21.60
  12   6   0  163.98   25.10
  12   6   0  159.98   15.40
  12   6   0  166.48   24.10
 -12   6   0  186.08   30.60
  13  -6   0  186.18   29.60
  13  -6   0  162.58   22.80
  13  -6   0  151.28   21.60
  13  -6   0   71.79   19.70
  13  -6   0  146.79   29.50
  13  -6   0  148.19   27.80
 -13  -6   0  151.58   29.60
 -13  -6   0  163.08   19.80
  13  -6   0  189.88   24.30
  13   6   0  135.99   24.20
 -13   6   0  128.49   28.20
  13   6   0  144.49   30.30
 -13   6   0  134.99   21.20
  13   6   0  130.09   18.00
  13   6   0  128.39   16.40
  13   6   0  132.59   24.50
 -14  -6   0   13.00   12.10
  14  -6   0    9.30   15.00
  14  -6   0   -2.30   14.40
  14  -6   0   25.40   19.20
 -14  -6   0   31.20   14.20
  14  -6   0   12.90   14.40
  14  -6   0   31.60   11.50
  14  -6   0   18.20   10.20
  14  -6   0   25.30   12.70
  14   6   0   34.40   14.40
  14   6   0   24.90   15.20
  14   6   0   31.20    9.70
  14   6   0   20.30    9.40
  14   6   0    1.50   11.60
 -14   6   0   20.60    9.50
 -14   6   0   35.70   19.20
 -15  -6   0   17.00   11.30
  15  -6   0    3.50   14.50
 -15  -6   0   30.30   31.70
  15  -6   0   12.40   15.70
  15  -6   0   17.70   23.00
  15  -6   0   12.30    9.80
  15  -6   0   21.60   19.30
  15  -6   0   28.60   12.80
  15  -6   0    2.00   12.70
 -15  -6   0   34.70   21.90
 -15   6   0   38.50   13.30
  15   6   0   26.60   10.50
  15   6   0   20.70   13.80
 -15   6   0   36.10   22.00
  15   6   0   36.00   18.40
  15   6   0   34.50   17.20
  15   6   0   25.80    8.90
  15   6   0   -1.00   12.10
  16  -6   0   27.10   19.10
 -16  -6   0   25.20   32.00
 -16  -6   0   68.99   15.70
  16  -6   0   78.69   17.00
  16  -6   0   80.19   19.90
  16  -6   0   49.00   20.10
  16  -6   0   61.29   16.50
  16   6   0   79.89   16.10
  16   6   0   76.19   21.40
  16   6   0    4.30   18.80
  16   6   0   75.79   21.60
 -16   6   0   47.30   12.50
  16   6   0   82.59   23.50
  16   6   0   32.40   10.40
  17  -6   0   26.80   15.10
  17  -6   0   53.29   19.80
  17  -6   0   50.89   28.60
  17  -6   0   41.60   17.70
  17  -6   0   91.99   27.80
  17  -6   0   49.10   24.80
 -17  -6   0   42.10   18.20
  17   6   0   -1.30   20.60
  17   6   0   43.30   15.20
  17   6   0   71.39   21.30
  17   6   0   44.50   22.20
  17   6   0   47.90   20.90
  17   6   0   49.20   14.00
   0  -7   0    7.00    2.30
   0  -7   0    1.90    2.40
   0  -7   0    4.50    3.60
   0  -7   0    5.60    3.80
   0  -7   0    5.70    2.40
   0   7   0    6.10    2.10
   0   7   0    4.90    4.10
   0   7   0    8.80    2.60
   0   7   0    6.30    3.10
   0   7   0    5.90    2.30
  -1  -7   0  281.97   10.70
  -1  -7   0  276.77   11.00
   1  -7   0  265.47   18.40
   1  -7   0  277.47   16.60
  -1  -7   0  287.27   10.20
   1  -7   0  267.37   13.50
   1  -7   0  300.77   21.10
  -1  -7   0  272.17   10.40
   1  -7   0  303.97   13.60
  -1  -7   0  264.07   19.30
   1   7   0  287.67   13.50
  -1   7   0  268.77   11.30
  -1   7   0  267.17   13.70
   1   7   0  283.77   15.50
  -1   7   0  258.07   16.20
   1   7   0  268.57   11.50
  -1   7   0  275.97   18.50
   1   7   0  257.47   18.90
  -2  -7   0  138.49   12.60
   2  -7   0  150.18   18.90
   2  -7   0  125.69   12.50
   2  -7   0  143.59   10.10
   2  -7   0  136.49   12.10
  -2   7   0  150.18   12.70
   2   7   0  130.49   12.70
   2   7   0  146.29   11.60
  -2   7   0  155.18   13.50
   2   7   0  141.89    6.30
  -2   7   0  121.89   12.60
  -2   7   0  140.19    9.80
   2   7   0  134.29   15.90
   2   7   0  132.99    7.30
  -3  -7   0  261.37   16.60
   3  -7   0  230.08   16.00
   3  -7   0  236.78   17.80
   3  -7   0  250.77   18.90
   3  -7   0  250.77   18.80
   3  -7   0  262.37   15.50
   3  -7   0  274.77   22.20
   3   7   0  255.47   18.40
   3   7   0  243.28   10.20
   3   7   0  262.27   17.70
  -3   7   0  254.77   15.10
   3   7   0  257.67   20.30
  -3   7   0  225.88   18.20
   3   7   0  272.97   12.20
  -3   7   0  261.27   18.80
  -3   7   0  285.57   19.50
   4  -7   0  121.19   10.90
   4  -7   0  112.89   14.80
  -4  -7   0  124.79   13.40
   4  -7   0  106.19   15.40
   4  -7   0  118.79   19.10
   4  -7   0  107.39    5.90
   4  -7   0  113.19   14.60
   4  -7   0  106.59    9.90
   4   7   0   99.09    6.30
   4   7   0  104.29    9.20
   4   7   0   83.39   12.50
   4   7   0  110.19   13.80
  -4   7   0  114.49   15.30
  -4   7   0  146.99   14.50
  -4   7   0  111.29   10.40
  -4   7   0  127.69   18.30
   5  -7   0   37.50    7.80
  -5  -7   0   34.40    4.50
   5  -7   0   20.70    9.90
   5  -7   0   39.60    9.60
  -5  -7   0   23.80    6.30
  -5  -7   0   34.70    3.60
   5  -7   0   42.10    7.90
   5  -7   0   49.90   12.30
   5  -7   0   44.30    5.60
   5  -7   0   39.90    9.80
   5   7   0   41.30    6.70
  -5   7   0   42.70   10.70
  -5   7   0   41.00   10.10
  -5   7   0   30.50    8.20
   5   7   0   28.50    8.10
  -5   7   0   36.60   10.00
   5   7   0   34.70    8.50
   5   7   0   38.40    4.90
  -6  -7   0  291.57   24.30
   6  -7   0  314.07   24.70
   6  -7   0  317.97   16.80
  -6  -7   0  312.67   14.50
   6  -7   0  326.67   26.50
   6  -7   0  328.67   26.20
  -6  -7   0  268.87   17.80
   6  -7   0  280.27   23.10
  -6  -7   0  331.87   17.10
   6  -7   0  357.36   21.90
   6  -7   0  287.57   19.10
  -6   7   0  355.56   26.40
   6   7   0  325.97   23.80
   6   7   0  299.27   15.40
  -6   7   0  296.17   24.20
   6   7   0  359.56   24.70
   6   7   0  313.37   18.70
  -6   7   0  325.07   20.60
  -6   7   0  342.67   26.10
   7  -7   0    6.00    6.30
   7  -7   0    6.20    6.00
   7  -7   0    3.80    3.60
   7  -7   0    3.80    4.30
  -7  -7   0    4.20    2.60
   7  -7   0   -3.30    5.50
  -7  -7   0    1.40    3.60
  -7  -7   0    2.60    6.70
  -7  -7   0    9.30    5.10
   7  -7   0    3.50    8.50
   7  -7   0    6.90    4.20
   7   7   0    0.80    2.50
  -7   7   0   11.10    5.20
   7   7   0    9.40    5.00
  -7   7   0    6.80    6.50
   7   7   0    8.70    6.90
   7   7   0    8.40    6.30
  -7   7   0   10.90    6.00
  -7   7   0    0.10    6.90
   8  -7   0   70.09   10.30
   8  -7   0   79.79   13.10
  -8  -7   0   62.29    9.90
  -8  -7   0   34.90   12.80
   8  -7   0   64.29   10.70
   8  -7   0   72.49   14.90
   8  -7   0   72.09   15.30
   8  -7   0   71.09   14.50
   8  -7   0   66.89   17.00
  -8  -7   0   59.59   10.10
   8   7   0   51.99    9.80
  -8   7   0   67.79   11.60
  -8   7   0   54.59   16.50
   8   7   0   39.10   11.50
   8   7   0   56.09   11.80
  -8   7   0   53.69   14.80
   8   7   0   75.49    9.30
  -9  -7   0   46.30    9.80
   9  -7   0   32.30   12.20
   9  -7   0   28.10   13.30
   9  -7   0   24.10   10.90
  -9  -7   0   27.00    8.90
   9  -7   0   23.60    8.00
   9  -7   0   35.00    8.70
   9  -7   0   34.10   13.00
  -9  -7   0   28.00    6.10
  -9  -7   0   20.30   10.30
   9  -7   0   34.70   10.40
   9   7   0   28.80    8.80
   9   7   0   40.00    7.00
   9   7   0   40.60   12.10
  -9   7   0   44.10   13.30
  -9   7   0   34.40    9.00
  -9   7   0   24.50   12.70
   9   7   0   33.10   10.20
  10  -7   0    5.60    9.60
  10  -7   0    2.30    4.70
  10  -7   0   11.10    6.70
 -10  -7   0   14.10    9.50
 -10  -7   0    4.30    6.60
 -10  -7   0    6.90    7.00
  10  -7   0    0.10    9.60
  10  -7   0   -2.90    8.10
 -10  -7   0   11.10    4.70
  10  -7   0    0.50    8.50
  10  -7   0    5.40    6.50
 -10   7   0   11.70   12.90
 -10   7   0   -1.50    4.60
  10   7   0    5.80    7.00
  10   7   0   11.70    9.10
 -10   7   0   -0.70   10.10
  10   7   0    1.70    3.60
  10   7   0   19.10   10.70
 -11  -7   0   19.70    6.30
 -11  -7   0   29.30    8.30
 -11  -7   0   21.50   12.90
  11  -7   0   46.90   15.20
  11  -7   0   38.60   14.70
  11  -7   0   22.60   13.20
 -11  -7   0   23.00    8.50
  11  -7   0   26.10    7.70
  11  -7   0   35.60   11.00
  11  -7   0   39.00   11.60
  11  -7   0   36.90   15.20
 -11   7   0   44.70   16.00
 -11   7   0   15.40   13.20
  11   7   0   30.70   10.30
  11   7   0   34.90    8.60
  11   7   0   41.00   12.70
 -11   7   0   39.50   10.40
  11   7   0   33.30   13.70
  12  -7   0   -6.30   10.60
  12  -7   0   11.80    7.70
 -12  -7   0   18.80   10.00
  12  -7   0   14.20   14.90
  12  -7   0    2.80   10.30
 -12  -7   0   27.30   14.20
  12  -7   0   -2.40    7.10
  12  -7   0    8.10    7.70
  12  -7   0   18.10   12.40
 -12  -7   0   20.80    9.10
 -12  -7   0   17.10    6.40
 -12   7   0   11.40    6.70
  12   7   0    1.50    4.20
  12   7   0   13.00    5.80
  12   7   0    8.60   11.30
 -12   7   0   24.00   12.70
  12   7   0    8.00    8.60
 -12   7   0   39.30   15.40
  12   7   0    1.00    8.00
  13  -7   0   15.80   10.10
  13  -7   0   11.50   22.50
 -13  -7   0    7.60   14.60
 -13  -7   0    3.40    7.90
  13  -7   0   19.60   11.20
  13  -7   0    7.50    7.70
  13  -7   0  -12.10   14.40
  13  -7   0   19.50   12.10
  13  -7   0   -9.50    8.00
  13   7   0   -2.00    5.80
  13   7   0   12.60    6.80
 -13   7   0    8.90    7.80
 -13   7   0   15.10   16.20
  13   7   0   -6.50    9.90
  13   7   0   -7.50    9.10
 -14  -7   0   37.00   15.10
  14  -7   0   12.80    9.10
  14  -7   0   20.90   11.90
 -14  -7   0   16.60   10.10
  14  -7   0   34.30   19.90
  14  -7   0   13.40   14.90
  14  -7   0    0.50   17.50
  14  -7   0   55.19   26.20
  14  -7   0   19.50   12.50
 -14  -7   0   17.90    8.80
  14   7   0   21.30   13.50
 -14   7   0   22.60   10.70
 -14   7   0   68.49   21.90
 -14   7   0   34.90   19.40
  14   7   0   22.90    8.00
  14   7   0   26.30    9.00
  14   7   0    0.20   12.60
  14   7   0   29.40   13.00
  15  -7   0    5.30   16.40
  15  -7   0   28.90   19.10
  15  -7   0   37.80   25.60
 -15  -7   0   31.90   11.50
  15  -7   0   26.90   13.30
  15  -7   0   -5.30   14.30
  15  -7   0   10.90   11.80
 -15  -7   0   23.60   21.50
  15   7   0    9.40   12.30
  15   7   0    4.50    7.50
  15   7   0   14.20    7.40
  15   7   0   17.40   14.00
 -15   7   0    0.80   19.70
  15   7   0   -0.20   13.60
 -15   7   0    7.70    8.80
  15   7   0    7.30   13.20
  16  -7   0    3.50   18.00
  16  -7   0  -13.20    9.20
  16  -7   0  -25.70   14.60
  16  -7   0    1.50   11.60
  16  -7   0   41.50   26.40
 -16  -7   0    1.20   12.20
  16  -7   0   -4.20   13.40
  16   7   0    4.10    8.60
  16   7   0  -22.80   14.70
  16   7   0  -11.90   13.10
  16   7   0   -0.20   16.60
  16   7   0   -6.80    8.70
  16   7   0   -3.40   14.50
 -16   7   0   10.40   13.40
  17  -7   0   43.30   26.60
  17  -7   0   15.90   18.90
  17  -7   0   -1.70   16.50
  17  -7   0   13.40   14.00
 -17  -7   0   20.30   13.70
  17  -7   0   38.80   17.60
  17   7   0   18.40   20.40
  17   7   0   -1.00   17.20
  17   7   0   58.19   22.50
  17   7   0    4.10   10.10
  17   7   0   17.70    9.90
  17   7   0   33.90   18.80
   0  -8   0   16.30    6.50
   0  -8   0   29.20    5.30
   0  -8   0   26.60    4.60
   0  -8   0   30.00    4.10
   0  -8   0   19.20    7.10
   0  -8   0   29.30    3.90
   0   8   0   27.30    4.40
   0   8   0   26.90    7.80
   0   8   0   21.30    4.10
   0   8   0   21.80    5.30
   1  -8   0 1332.67   56.19
  -1  -8   0 1323.67   44.00
  -1  -8   0 1337.77   43.00
  -1  -8   0 1339.67   56.59
   1  -8   0 1294.07   47.50
  -1  -8   0 1310.67   43.60
   1  -8   0 1322.97   51.59
   1  -8   0 1296.57   49.99
  -1  -8   0 1302.47   43.40
   1  -8   0 1357.86   47.00
   1  -8   0 1291.37   58.39
  -1  -8   0 1276.37   56.59
  -1   8   0 1309.47   55.39
  -1   8   0 1321.77   47.90
  -1   8   0 1309.47   44.70
   1   8   0 1355.16   47.70
   1   8   0 1309.77   56.39
   1   8   0 1312.77   45.00
   1   8   0 1325.07   49.99
  -1   8   0 1288.97   51.69
   2  -8   0  203.58   19.10
   2  -8   0  162.78   15.50
  -2  -8   0  163.98   14.40
   2  -8   0  144.79   13.50
   2  -8   0  165.68   10.60
   2  -8   0  170.28   11.20
   2   8   0  164.48    8.80
  -2   8   0  139.29   13.70
   2   8   0  180.58   16.90
   2   8   0  163.98   13.10
  -2   8   0  163.68   11.00
  -2   8   0  151.48   17.30
  -2   8   0  151.88   13.60
   3  -8   0  335.67   26.10
   3  -8   0  343.37   23.00
   3  -8   0  368.26   22.50
   3  -8   0  380.76   24.00
  -3  -8   0  350.06   21.80
   3  -8   0  339.87   18.90
   3   8   0  308.27   23.70
  -3   8   0  330.97   18.60
  -3   8   0  358.76   23.90
   3   8   0  337.87   13.00
   3   8   0  338.87   21.30
   3   8   0  334.87   22.80
  -3   8   0  373.66   23.60
   3   8   0  356.16   14.70
  -3   8   0  352.56   23.50
   4  -8   0  102.89   14.60
   4  -8   0   81.39    9.90
   4  -8   0  100.09   15.30
   4  -8   0   79.69   10.50
   4  -8   0   56.29   11.90
   4  -8   0   58.19   14.90
   4   8   0   87.79   13.10
   4   8   0   93.79    7.20
   4   8   0   83.69   12.90
  -4   8   0   77.49   12.60
   4   8   0   82.69    5.40
  -4   8   0   86.79   10.70
  -4   8   0   75.49   12.90
   5  -8   0  125.39   11.20
   5  -8   0  107.59   15.30
   5  -8   0   94.79   12.30
   5  -8   0  118.69    6.90
   5  -8   0   96.39   18.90
  -5  -8   0  111.49   17.20
   5  -8   0  119.19   17.10
   5  -8   0  153.28   20.20
  -5   8   0   95.99   15.20
   5   8   0   90.89   13.40
  -5   8   0  118.09   11.80
   5   8   0  115.49   15.30
   5   8   0   95.89    9.10
  -5   8   0  131.69   18.20
  -5   8   0   97.69   15.00
   5   8   0   94.89    6.90
   6  -8   0  142.09   20.90
  -6  -8   0  144.89    8.20
   6  -8   0  160.98   13.90
  -6  -8   0  163.68   15.10
   6  -8   0  180.98   15.40
   6  -8   0  144.79   23.60
   6  -8   0  151.58   10.30
  -6  -8   0  146.59    9.60
   6  -8   0  155.08   20.10
   6  -8   0  197.38   22.90
  -6  -8   0  176.88   22.00
  -6   8   0  159.98   14.40
  -6   8   0  161.58   20.90
   6   8   0  152.98    9.80
   6   8   0  167.18   20.10
   6   8   0  126.39   17.10
  -6   8   0  184.58   22.70
  -6   8   0  137.89   19.80
   6   8   0  177.28   13.00
   7  -8   0   73.49   15.50
   7  -8   0  113.29   15.10
  -7  -8   0  101.29    9.50
  -7  -8   0   96.79   17.30
   7  -8   0   83.99   12.50
  -7  -8   0   89.39    7.20
   7  -8   0   81.69    9.90
   7  -8   0  104.29   18.20
   7  -8   0   96.19   20.20
   7  -8   0   89.99   17.50
   7   8   0   87.69   14.50
   7   8   0   87.19   11.90
  -7   8   0   94.99   13.60
  -7   8   0   94.49   17.80
   7   8   0   96.29    8.30
   7   8   0   89.19   16.30
  -7   8   0   79.79   16.20
  -7   8   0   89.59   16.70
  -8  -8   0   72.19   17.00
   8  -8   0  105.39   10.70
   8  -8   0  101.59   13.90
   8  -8   0   51.99   15.90
   8  -8   0  101.29   18.90
   8  -8   0  108.79   19.70
   8  -8   0   98.89   18.20
  -8  -8   0   95.79   12.00
   8  -8   0   73.89   14.80
  -8  -8   0   99.39    8.50
  -8   8   0   69.79   12.50
   8   8   0   91.79   13.40
   8   8   0   94.49   16.60
   8   8   0  102.79    9.50
  -8   8   0   61.29   14.80
   8   8   0  117.09   18.20
  -8   8   0  108.89   19.80
  -8   8   0   92.49   19.20
   9  -8   0   54.59   18.40
   9  -8   0   84.59   14.30
   9  -8   0   62.39   15.60
  -9  -8   0   72.19   11.60
  -9  -8   0  109.29   15.60
   9  -8   0   75.49   17.00
   9  -8   0   71.89   17.00
   9  -8   0   73.49   17.80
  -9  -8   0   84.59   18.60
   9  -8   0   78.99   14.80
  -9  -8   0   56.89    7.90
  -9   8   0   76.69   17.50
   9   8   0   90.19   16.50
  -9   8   0   81.39   13.70
   9   8   0   82.29   13.50
   9   8   0   79.89   10.30
   9   8   0   73.49   15.30
  -9   8   0   68.29   16.90
  10  -8   0    1.80   10.40
  10  -8   0    9.60    9.00
  10  -8   0  -10.60    4.10
  10  -8   0    7.90    6.90
  10  -8   0    8.60   10.70
 -10  -8   0    2.90    6.20
  10  -8   0    0.90    5.80
 -10  -8   0   12.80    8.30
 -10  -8   0   -8.20   10.00
  10  -8   0   -5.00    8.20
 -10  -8   0    5.20    4.10
  10   8   0   -1.80    4.00
  10   8   0   -0.80    6.60
 -10   8   0   -1.70    9.40
  10   8   0    2.30    6.80
 -10   8   0   11.90   11.30
  10   8   0    2.70    8.30
 -10   8   0    2.80    4.80
  11  -8   0   16.80    8.10
 -11  -8   0    9.00   11.80
  11  -8   0    3.00    9.50
  11  -8   0   -5.80   12.40
  11  -8   0    4.70    8.10
  11  -8   0   17.00   11.30
 -11  -8   0    1.60    4.50
  11  -8   0   -5.60    9.70
 -11  -8   0   -5.70    6.10
  11  -8   0    4.90    6.30
 -11  -8   0    4.10    8.20
  11   8   0   -4.10    6.30
 -11   8   0    4.30    5.50
 -11   8   0    3.60   11.80
  11   8   0   13.80    9.50
 -11   8   0   13.60   14.90
 -12  -8   0    7.50   10.20
  12  -8   0   25.50   10.10
  12  -8   0    7.80   13.80
  12  -8   0   31.10   10.50
  12  -8   0   18.30    6.70
 -12  -8   0   32.60   16.60
  12  -8   0    8.40   12.80
  12  -8   0  -12.70   11.60
 -12  -8   0    3.80    4.60
  12  -8   0    8.70   14.20
 -12  -8   0    1.80    7.10
 -12   8   0   21.90   15.10
 -12   8   0   10.70    6.40
  12   8   0   25.70   11.10
  12   8   0   20.00    6.00
 -12   8   0    9.60   13.20
  12   8   0   15.00    7.40
  12   8   0  -16.30    8.70
  12   8   0   11.90   11.10
  13  -8   0   -6.30   11.70
  13  -8   0    8.20   10.50
  13  -8   0   -3.20   12.00
 -13  -8   0  -24.80   14.00
  13  -8   0   -6.10    8.50
  13  -8   0    6.50   14.10
 -13  -8   0   -2.80    8.40
 -13  -8   0    2.40    5.50
  13  -8   0   -4.20    5.70
 -13   8   0   -1.60   13.40
 -13   8   0   31.50   15.10
 -13   8   0    0.80    6.10
  13   8   0   -2.20    5.50
  13   8   0    1.40    9.50
  13   8   0    4.00    9.40
  13   8   0    4.80    4.60
 -14  -8   0   13.90   15.70
 -14  -8   0   39.40   11.10
  14  -8   0   41.00   12.40
 -14  -8   0   36.50    9.80
  14  -8   0   30.70   22.40
  14  -8   0   28.60   11.60
  14  -8   0   29.60   18.40
  14  -8   0   31.70   15.80
  14  -8   0   48.40   14.80
  14   8   0   46.40   10.30
  14   8   0   35.60   10.00
 -14   8   0   44.20   15.80
  14   8   0    3.10   12.90
 -14   8   0   68.89   25.90
 -14   8   0   18.10   18.90
  14   8   0   34.60   15.40
  14   8   0   37.80   17.00
  15  -8   0   -3.60   10.50
  15  -8   0   21.30   15.70
  15  -8   0    5.60   10.90
  15  -8   0   -5.00   18.00
  15  -8   0   20.70   12.80
  15  -8   0    9.40   20.00
 -15  -8   0   23.80   24.30
 -15  -8   0   -4.90   10.00
 -15   8   0    7.00   11.20
  15   8   0   -9.50   16.30
  15   8   0  -13.30   11.90
  15   8   0    2.50    7.50
  15   8   0    6.20   13.80
  15   8   0   16.60   16.80
 -15   8   0  -12.80   20.10
  15   8   0    3.10    7.10
  16  -8   0    0.40    8.70
 -16  -8   0   22.50   11.00
  16  -8   0   30.00   25.70
  16  -8   0   12.00   16.20
  16  -8   0   15.10   14.60
  16   8   0    2.50    8.00
 -16   8   0    7.80   10.10
  16   8   0   -7.00   15.00
  16   8   0   18.10   20.00
  17  -8   0   46.30   17.90
  17  -8   0   14.00   18.60
  17  -8   0   14.10   14.70
  17  -8   0   44.70   27.90
  17  -8   0   57.79   24.50
  17   8   0   33.90   22.90
  17   8   0   23.50    9.40
  17   8   0   66.79   24.30
  17   8   0   33.80   13.20
  17   8   0   34.80   18.00
  17   8   0  108.59   28.90
   0  -9   0   12.80    7.10
   0  -9   0   10.00    5.50
   0  -9   0    2.80    1.60
   0  -9   0    2.50    1.60
   0  -9   0    2.50    3.10
   0   9   0    1.10    2.00
   0   9   0    0.40    3.30
   0   9   0    5.00    5.00
   0   9   0   -1.60    1.80
  -1  -9   0  267.17   10.60
  -1  -9   0  268.07   20.90
   1  -9   0  250.67   16.50
  -1  -9   0  247.28   10.20
   1  -9   0  328.07   24.30
   1  -9   0  263.37   13.90
   1  -9   0  238.58   15.40
   1  -9   0  235.68   19.20
  -1  -9   0  256.07    9.90
  -1  -9   0  244.68   10.20
  -1   9   0  235.38   16.70
  -1   9   0  269.97   14.40
  -1   9   0  255.17   11.60
   1   9   0  261.57   15.70
  -1   9   0  258.87   20.20
   2  -9   0  166.08   11.00
   2  -9   0  180.08   23.60
   2  -9   0  180.28   15.20
   2  -9   0  152.88   11.10
   2  -9   0  210.68   18.20
  -2  -9   0  174.78   20.30
   2   9   0  151.38   13.00
   2   9   0  166.48   10.50
  -2   9   0  182.18   12.20
  -2   9   0  161.78   14.50
  -2   9   0  154.28   15.50
   2   9   0  162.88    7.80
   2   9   0  185.28   17.80
   3  -9   0   97.19   14.60
   3  -9   0  142.59   11.50
   3  -9   0  137.69   17.80
   3  -9   0  139.79   21.30
  -3  -9   0  136.19   17.40
   3  -9   0  141.89   13.30
   3   9   0  140.39    6.10
   3   9   0  120.89   16.50
  -3   9   0  115.69   14.80
  -3   9   0  112.59   15.00
   3   9   0  124.99   16.50
   3   9   0  126.99   16.20
  -3   9   0  103.19   14.90
  -3   9   0  140.29   11.00
  -4  -9   0  672.53   34.10
   4  -9   0  709.53   38.30
   4  -9   0  699.93   38.10
   4  -9   0  642.44   31.50
   4  -9   0  663.53   42.40
   4  -9   0  670.03   35.60
   4  -9   0  671.63   30.80
  -4   9   0  688.03   31.90
   4   9   0  669.73   40.00
   4   9   0  676.23   23.90
   4   9   0  643.44   26.00
  -4   9   0  669.03   37.00
  -4   9   0  674.63   37.50
   4   9   0  632.24   35.70
  -4   9   0  687.53   38.30
   4   9   0  694.53   35.90
   5  -9   0 1033.50   46.50
   5  -9   0 1089.09   52.39
   5  -9   0 1174.98   55.89
  -5  -9   0 1150.58   48.50
   5  -9   0 1073.19   45.70
   5  -9   0 1121.79   53.89
   5  -9   0 1093.49   59.99
  -5   9   0 1184.58   54.79
   5   9   0 1075.09   51.49
  -5   9   0 1134.99   47.40
   5   9   0 1083.99   38.60
  -5   9   0 1028.20   53.29
  -5   9   0 1005.00   52.09
   5   9   0 1079.39   41.70
   5   9   0 1064.39   56.99
   6  -9   0  332.67   21.70
   6  -9   0  259.67   23.70
   6  -9   0  324.87   30.20
  -6  -9   0  280.47   19.60
   6  -9   0  287.17   24.10
   6  -9   0  299.37   20.00
   6  -9   0  294.97   13.70
  -6   9   0  278.37   19.90
  -6   9   0  247.38   23.50
  -6   9   0  288.17   24.70
   6   9   0  283.97   23.90
   6   9   0  256.97   22.50
   6   9   0  322.17   14.90
   6   9   0  326.27   18.00
  -6   9   0  234.58   23.60
   7  -9   0   27.40   10.50
   7  -9   0   18.00    8.70
   7  -9   0   27.40    5.40
  -7  -9   0   49.70   14.30
   7  -9   0   28.60    7.90
   7  -9   0   37.40    9.90
  -7  -9   0   29.70    4.10
   7  -9   0   20.00    9.00
  -7  -9   0   24.80    7.40
   7   9   0   30.10    9.70
   7   9   0   21.20    9.30
  -7   9   0   18.90   10.10
   7   9   0   21.60    6.70
  -7   9   0   35.90   11.90
   7   9   0   26.60    5.30
  -7   9   0   11.40   11.50
  -7   9   0   32.90    9.10
   8  -9   0   98.39   19.90
   8  -9   0   84.89   10.50
  -8  -9   0   75.79   17.00
   8  -9   0   87.19   18.30
  -8  -9   0   96.49   13.40
   8  -9   0   85.29   13.50
   8  -9   0  102.39   15.20
  -8  -9   0   79.59    7.10
   8   9   0   66.89   10.50
   8   9   0   74.39    9.10
  -8   9   0  112.49   20.60
   8   9   0   73.39   16.20
  -8   9   0   78.19   18.00
  -8   9   0   82.59   13.90
  -8   9   0   49.60   14.80
   8   9   0   94.89   15.80
   9  -9   0  191.28   27.10
  -9  -9   0  157.58   15.30
   9  -9   0  163.68   21.00
   9  -9   0  135.19   24.80
   9  -9   0  158.68   14.40
  -9  -9   0  155.48   22.80
   9  -9   0  173.18   17.40
  -9  -9   0  153.98   11.20
  -9  -9   0  145.49   14.40
   9  -9   0  174.48   24.40
   9  -9   0  169.08   25.60
  -9   9   0  128.79   18.20
  -9   9   0  127.99   24.00
  -9   9   0  201.28   26.80
   9   9   0  163.98   23.10
   9   9   0  160.08   12.90
   9   9   0   92.49   18.30
   9   9   0  135.09   17.40
  10  -9   0  421.86   30.50
  10  -9   0  452.15   36.70
 -10  -9   0  411.66   37.50
 -10  -9   0  395.06   21.70
  10  -9   0  429.26   39.60
 -10  -9   0  484.05   26.50
  10  -9   0  417.76   27.00
  10  -9   0  424.36   28.90
 -10  -9   0  418.36   26.60
  10  -9   0  483.55   39.30
  10  -9   0  464.65   39.20
 -10   9   0  394.26   38.10
  10   9   0  438.26   34.50
  10   9   0  482.45   37.60
 -10   9   0  389.16   36.30
 -10   9   0  470.25   30.80
  10   9   0  481.65   31.40
  10   9   0  420.06   23.70
  11  -9   0  219.48   19.60
  11  -9   0  193.28   32.50
  11  -9   0  193.08   29.50
 -11  -9   0  205.58   31.80
  11  -9   0  206.38   21.10
 -11  -9   0  201.78   20.00
  11  -9   0  199.68   30.50
 -11  -9   0  210.08   15.80
 -11  -9   0  212.98   17.80
  11  -9   0  178.48   28.80
  11  -9   0  184.38   22.70
  11   9   0  255.77   18.30
  11   9   0  223.68   31.00
 -11   9   0  212.88   32.70
  11   9   0  275.87   27.90
 -11   9   0  221.28   21.50
  11   9   0  232.68   17.30
 -11   9   0  177.48   29.70
 -12  -9   0   19.60   10.90
  12  -9   0   27.70   15.80
 -12  -9   0    2.10    7.80
  12  -9   0   30.50   14.90
  12  -9   0    5.60    8.90
  12  -9   0   29.60   16.50
  12  -9   0   13.80    9.20
 -12  -9   0   -7.90   13.50
  12  -9   0    9.00   16.40
  12  -9   0   11.50    9.60
  12   9   0   18.60   10.70
 -12   9   0    5.10   15.90
 -12   9   0   12.00    8.90
  12   9   0   32.10    8.30
  12   9   0   26.20   12.40
  12   9   0   29.80    7.80
  12   9   0   16.30   12.00
 -12   9   0    9.10   17.90
  13  -9   0   62.69   14.40
  13  -9   0   50.29   16.70
  13  -9   0   43.60   17.10
 -13  -9   0   52.99    9.90
 -13  -9   0   55.09   11.70
  13  -9   0   49.70   13.10
  13  -9   0   52.99   18.30
 -13  -9   0   42.10   19.60
  13  -9   0   34.60   21.00
  13   9   0   51.99   10.60
  13   9   0   64.89   11.60
  13   9   0   60.49   18.90
 -13   9   0   73.39   23.70
  13   9   0   49.30   19.40
  13   9   0   53.39   14.60
 -13   9   0   71.79   20.60
 -13   9   0   47.30   12.10
  14  -9   0   -5.80   20.00
 -14  -9   0   -2.60    9.20
  14  -9   0    5.90   16.00
  14  -9   0   -4.50    9.70
 -14  -9   0    3.30    7.20
  14  -9   0   -7.90    9.00
  14  -9   0    9.00   17.90
 -14  -9   0   -8.00   14.90
  14  -9   0  -22.60   15.30
  14  -9   0    2.30   10.90
  14   9   0   17.30   12.30
  14   9   0    3.60   13.10
  14   9   0   -1.70   13.20
  14   9   0  -11.50   12.30
 -14   9   0    6.40   20.30
 -14   9   0   10.30   10.40
  14   9   0   -6.80    6.40
  14   9   0   -8.80    4.60
  15  -9   0   25.20   25.30
  15  -9   0   24.10   14.00
 -15  -9   0   16.10   21.90
  15  -9   0   -8.00   10.60
  15  -9   0   22.90   17.70
 -15  -9   0   25.70   10.40
  15  -9   0    4.00   15.70
  15   9   0    7.10    7.80
  15   9   0    6.60    7.40
  15   9   0   -1.50   13.90
  15   9   0   -3.00   14.70
  15   9   0   15.90   14.20
 -15   9   0   31.10   13.60
  15   9   0   10.40   15.80
 -15   9   0   25.20   24.80
  16  -9   0    0.50   18.40
  16  -9   0  -15.00   15.60
  16  -9   0   13.10   21.90
  16  -9   0   11.40   14.00
  16  -9   0    1.40   13.10
  16   9   0   11.60    8.60
  16   9   0    0.60   20.00
  16   9   0   32.20   19.30
 -16   9   0   -1.90   16.10
  16   9   0   31.50   17.50
  16   9   0   20.70   18.20
  16   9   0   -1.90    7.50
   0 -10   0  269.77   23.20
   0 -10   0  257.07   15.40
   0 -10   0  291.57   13.60
   0 -10   0  265.27   12.70
   0 -10   0  273.47   22.30
   0 -10   0  303.97   15.30
   0  10   0  293.77   18.10
   0  10   0  297.07   14.90
   0  10   0  278.67   21.90
   0  10   0  285.67   15.30
   1 -10   0   14.10    3.60
  -1 -10   0   17.30    2.00
   1 -10   0   23.20    8.10
  -1 -10   0   15.70    1.90
  -1 -10   0   15.10    2.00
  -1 -10   0   13.30    2.10
   1 -10   0   20.40    4.40
   1 -10   0   26.90    5.80
  -1 -10   0   17.10    7.20
   1 -10   0   19.80    7.10
   1 -10   0   15.20    5.70
  -1  10   0   13.70    5.00
  -1  10   0   20.90    3.40
   1  10   0    5.80    6.10
   1  10   0   20.70    5.30
  -1  10   0   17.50    4.40
  -1  10   0   16.60    7.20
   2 -10   0   10.30    4.00
  -2 -10   0    0.40    5.90
   2 -10   0   11.20    8.10
   2 -10   0    8.00    3.00
   2 -10   0    3.80    6.70
   2 -10   0    8.90    5.00
   2 -10   0   -0.90    3.30
   2  10   0    6.60    6.70
  -2  10   0    5.30    3.80
  -2  10   0    9.20    3.60
  -2  10   0    5.40    5.20
   2  10   0   15.20    5.30
  -2  10   0    6.80    6.30
   3 -10   0   27.50    8.50
   3 -10   0   29.10    7.60
   3 -10   0   19.10    5.10
   3 -10   0   20.30    5.50
   3 -10   0   10.00    6.60
  -3 -10   0   32.40    9.70
   3 -10   0   26.60    9.20
   3  10   0   26.10    7.90
  -3  10   0   16.90    5.20
   3  10   0   12.40    7.70
  -3  10   0   43.50   10.20
   3  10   0   27.80    8.40
  -3  10   0   22.50    8.10
   3  10   0   29.80    3.80
   3  10   0   25.40    2.50
  -3  10   0   14.90    7.10
  -4 -10   0    6.80    6.40
   4 -10   0    1.80    5.00
   4 -10   0   -2.50    4.70
   4 -10   0    0.10    3.40
   4 -10   0   -0.10    5.40
   4 -10   0    7.20    8.70
  -4  10   0    8.60    7.70
   4  10   0    5.90    5.80
   4  10   0    2.10    1.90
  -4  10   0    1.70    3.40
   4  10   0   -1.80    5.40
   4  10   0   -5.30    3.80
   4  10   0    1.00    1.10
  -4  10   0   -2.40    5.40
  -4  10   0    1.30    5.40
   5 -10   0   65.09   17.40
   5 -10   0   78.09   11.10
  -5 -10   0   95.99   13.70
   5 -10   0   73.79   15.00
   5 -10   0   91.39   16.90
   5 -10   0   68.89   13.60
  -5  10   0   78.19   15.10
   5  10   0  102.59   15.60
   5  10   0   77.99   13.50
   5  10   0   86.39   17.40
  -5  10   0   91.09   16.30
   5  10   0   86.89    5.70
   5  10   0   80.69    7.50
  -5  10   0   89.49   16.10
  -5  10   0   92.89   12.60
   6 -10   0  414.26   25.20
   6 -10   0  380.36   23.70
   6 -10   0  339.17   32.70
   6 -10   0  349.67   29.90
   6 -10   0  463.85   33.00
  -6 -10   0  400.56   24.80
   6 -10   0  396.76   30.00
   6  10   0  421.96   17.80
  -6  10   0  386.56   25.00
  -6  10   0  374.06   30.30
  -6  10   0  427.36   32.40
  -6  10   0  387.36   30.70
   6  10   0  405.56   29.50
   6  10   0  388.76   20.60
   6  10   0  381.16   27.50
   7 -10   0  152.78   15.00
   7 -10   0  153.08   22.40
   7 -10   0  130.49   22.10
  -7 -10   0  163.78   18.40
   7 -10   0  155.18   23.50
   7 -10   0  162.38   16.20
   7 -10   0  147.69    9.20
  -7  10   0  141.69   17.50
  -7  10   0  155.88   23.00
   7  10   0  110.59   17.20
  -7  10   0  155.88   23.50
   7  10   0  161.38   14.00
   7  10   0  147.09   21.40
   7  10   0  149.39   10.30
  -7  10   0  133.49   21.10
   8 -10   0  170.38   20.00
   8 -10   0  177.78   16.70
   8 -10   0  156.08   11.70
   8 -10   0  167.08   24.20
  -8 -10   0  150.58   17.20
   8 -10   0  149.99   25.20
  -8  10   0  123.69   16.80
   8  10   0  138.19   14.40
   8  10   0  145.69   11.20
  -8  10   0  151.68   24.30
  -8  10   0  135.39   22.40
   8  10   0  110.89   19.70
  -8  10   0  104.09   21.70
   8  10   0  165.38   22.60
   9 -10   0    9.70    9.80
   9 -10   0    2.60    6.30
   9 -10   0   11.60    8.70
   9 -10   0    4.20   11.40
  -9 -10   0   12.60    3.40
   9 -10   0   10.70    9.00
  -9 -10   0    4.80   10.60
  -9 -10   0   10.60    6.90
   9 -10   0    9.00    5.10
   9  10   0    0.40    6.40
  -9  10   0   25.00   14.20
  -9  10   0   39.10   14.60
   9  10   0    5.70    9.00
   9  10   0   12.90    5.20
  -9  10   0    8.50    8.00
   9  10   0   25.50   12.40
  -9  10   0   -1.80    8.00
  10 -10   0   27.00   14.10
 -10 -10   0   -4.70   12.00
  10 -10   0   43.30    9.40
  10 -10   0   55.49   12.50
  10 -10   0   26.90    9.70
 -10 -10   0   35.70    9.60
 -10 -10   0   25.90    5.40
  10 -10   0   15.10   15.20
  10 -10   0   22.40   12.60
  10  10   0   24.30   11.80
  10  10   0   30.70    8.10
  10  10   0   22.20   11.00
  10  10   0   47.00   12.30
 -10  10   0   77.39   19.90
 -10  10   0   23.10    8.90
 -10  10   0   44.80   14.20
  10  10   0   46.30    7.40
  11 -10   0    4.40   12.80
 -11 -10   0   -3.80   12.70
  11 -10   0    6.20    6.30
  11 -10   0   -0.90    6.10
 -11 -10   0    4.80    6.90
  11 -10   0  -15.40   10.20
  11 -10   0   -4.40   10.30
 -11 -10   0    0.20    3.60
  11 -10   0    1.90    7.50
 -11  10   0    6.40    6.20
  11  10   0    5.40    4.90
  11  10   0   -7.70    9.00
  11  10   0    1.10   10.30
 -11  10   0    0.90   12.50
  11  10   0    9.70    5.30
  11  10   0    6.40    8.60
 -11  10   0    0.50   13.30
  12 -10   0   54.79   18.80
 -12 -10   0   53.39   20.40
  12 -10   0   56.69   14.10
  12 -10   0   68.69   22.50
  12 -10   0   25.60   15.90
 -12 -10   0   67.09   12.20
  12 -10   0   48.70   11.70
  12 -10   0   62.29   15.30
  12 -10   0   57.59   21.90
  12  10   0   66.49   15.40
 -12  10   0   45.60   20.20
  12  10   0   68.69   17.30
  12  10   0   73.99   11.20
  12  10   0   72.09   18.30
  12  10   0   75.59   11.80
  13 -10   0  -21.30   11.80
  13 -10   0   -2.90    7.00
  13 -10   0    9.50    9.70
 -13 -10   0   -0.50   17.30
 -13 -10   0    2.20    8.00
  13 -10   0  -11.50    8.40
  13 -10   0   12.70   14.60
  13 -10   0   31.60   25.30
  13 -10   0    1.90   14.10
 -13 -10   0    3.00    6.80
  13  10   0    2.70   10.90
 -13  10   0   -0.20   17.30
  13  10   0   -6.30    5.80
 -13  10   0    6.70   18.30
 -13  10   0   14.10    8.30
  13  10   0   -4.70    4.90
  13  10   0    5.50   12.30
  13  10   0    8.80   12.30
  14 -10   0   21.80   15.60
  14 -10   0  -19.80   14.40
  14 -10   0   40.60   25.80
  14 -10   0    2.60   11.80
  14 -10   0   27.00   17.10
  14 -10   0    7.20    7.60
  14 -10   0   12.70   20.60
 -14 -10   0   -0.70    9.60
  14  10   0    9.10   13.10
  14  10   0   -2.60    5.80
  14  10   0   -5.60    6.70
  14  10   0    3.50   12.50
  14  10   0   -5.50   12.00
  14  10   0    8.10   12.60
 -14  10   0    8.80   10.50
 -14  10   0    0.20   19.00
  15 -10   0   -5.30   13.00
  15 -10   0  -12.20   18.30
 -15 -10   0   10.80   23.70
  15 -10   0   -5.30   12.90
  15 -10   0   -2.00   10.60
 -15  10   0   -4.40   11.10
  15  10   0   -9.20    7.70
 -15  10   0   39.30   26.80
  15  10   0  -13.20   14.30
  15  10   0  -23.80   13.00
  15  10   0    5.30    8.10
  15  10   0    6.60   13.00
  15  10   0  -13.60   15.50
  16 -10   0  -17.90   12.70
  16 -10   0    4.90   15.30
  16 -10   0  -33.20   18.40
 -16 -10   0   -1.20   14.70
  16  10   0   17.70   16.30
  16  10   0   -0.20   10.10
 -16  10   0   -7.00   17.70
  16  10   0    2.30   16.20
  16  10   0    3.80   16.90
  16  10   0   13.40   17.80
  16  10   0    1.80    8.60
   0 -11   0    9.00    2.60
   0 -11   0   -0.70    6.00
   0 -11   0   11.00    3.20
   0 -11   0   12.90    7.80
   0 -11   0    5.80    3.00
   0 -11   0   10.00    3.90
   0  11   0    6.30    3.50
   0  11   0    3.00    5.70
   0  11   0    8.50    3.70
   1 -11   0  199.98   12.00
   1 -11   0  221.78   21.00
   1 -11   0  213.68   26.80
   1 -11   0  226.18   16.30
  -1 -11   0  209.68    8.40
  -1 -11   0  213.58    8.60
  -1 -11   0  233.38   21.50
   1 -11   0  247.38   16.80
   1 -11   0  214.98   12.80
  -1  11   0  224.68   11.10
  -1  11   0  236.08   17.90
   1  11   0  214.58   14.80
  -1  11   0  220.58   14.00
  -1  11   0  195.78   19.40
   1  11   0  215.18   20.70
   2 -11   0   50.89   14.90
   2 -11   0   36.90    8.30
   2 -11   0   46.50   10.30
   2 -11   0   29.80    7.80
   2 -11   0   30.20    6.40
  -2 -11   0    4.90    7.80
  -2  11   0   36.60   11.00
  -2  11   0   28.20    8.40
   2  11   0   36.00   11.70
  -2  11   0   31.10    6.20
   2  11   0   22.30    4.70
  -2  11   0   12.90    6.80
   3 -11   0   82.39    8.60
  -3 -11   0   89.49   16.00
   3 -11   0  115.29   21.40
   3 -11   0   88.19   16.10
   3 -11   0   94.59   14.80
  -3  11   0   76.79   14.20
  -3  11   0   70.19   13.40
   3  11   0   91.39   17.30
   3  11   0   83.69   16.20
   3  11   0   88.09   12.80
  -3  11   0  100.59   10.40
  -3  11   0   79.19   14.10
  -4 -11   0  109.29   16.70
   4 -11   0   91.49   14.40
   4 -11   0   70.19   12.60
   4 -11   0   97.99   19.80
   4 -11   0   89.59   11.80
   4 -11   0   79.19   14.50
  -4  11   0   58.49   12.70
   4  11   0   87.69   14.50
  -4  11   0   82.59   14.10
   4  11   0   92.89    5.50
  -4  11   0   75.39   14.40
   4  11   0   84.69    3.70
   4  11   0  113.19   19.40
  -4  11   0   69.09   10.80
   4  11   0   80.19   13.50
  -5 -11   0   -1.20    5.10
   5 -11   0   -2.70    3.40
   5 -11   0   14.70    9.00
   5 -11   0    1.20    4.50
   5 -11   0   -1.60    6.10
   5 -11   0    6.40    7.00
   5 -11   0   -4.00    8.90
   5  11   0    1.10    1.30
   5  11   0   -1.20    5.60
  -5  11   0   10.30    7.70
  -5  11   0    5.60    4.70
   5  11   0    6.60    6.10
   5  11   0    2.10    2.60
  -5  11   0   -0.20    5.50
  -5  11   0   19.90    9.00
   5  11   0   -1.00    7.60
  -6 -11   0   74.69   13.90
   6 -11   0   72.89   11.90
   6 -11   0   66.29   14.70
   6 -11   0   74.09   15.40
   6 -11   0   95.69   21.90
   6 -11   0   86.69   12.50
   6 -11   0   51.29   13.50
   6  11   0   64.09   13.40
   6  11   0   68.99   14.00
   6  11   0   80.69    8.40
  -6  11   0   69.99   13.90
  -6  11   0   85.99   19.60
   6  11   0   43.30   14.80
  -6  11   0   59.09   14.80
   6  11   0   77.99    6.00
  -6  11   0   73.99   16.70
   7 -11   0   37.70    8.30
   7 -11   0   38.50   13.50
   7 -11   0   35.30   12.30
  -7 -11   0   50.09   11.50
   7 -11   0   43.60    9.70
   7  11   0   55.39   12.80
  -7  11   0   33.80   14.30
   7  11   0   43.80   13.10
   7  11   0   34.70    5.70
   7  11   0   35.60    7.00
  -7  11   0   42.20   13.50
  -7  11   0   25.20   11.00
  -7  11   0   32.70    8.80
  -8 -11   0   53.99   11.70
   8 -11   0   52.09   16.70
   8 -11   0   45.60    5.70
   8 -11   0   82.99   18.30
   8 -11   0   53.89   10.70
   8 -11   0   71.39   17.80
   8 -11   0   48.30   12.00
  -8  11   0   48.60   10.40
   8  11   0   48.00    9.40
   8  11   0   54.49   13.30
   8  11   0   45.00   15.30
  -8  11   0   45.70   16.40
   8  11   0   46.70    7.00
  -8  11   0   38.90   12.50
  -8  11   0   44.40   14.40
   9 -11   0   91.89   15.40
   9 -11   0   92.29   10.40
   9 -11   0   85.59   20.00
   9 -11   0   79.69   18.40
   9 -11   0  113.69   17.50
   9 -11   0   67.59   16.90
  -9 -11   0  103.19   15.20
  -9  11   0   89.99   20.50
   9  11   0  108.39   14.90
   9  11   0  101.09    9.60
   9  11   0   99.19   18.60
  -9  11   0   98.99   21.10
   9  11   0   81.29   18.70
   9  11   0   99.49    9.90
  -9  11   0  105.49   16.20
  -9  11   0   98.79   20.70
  10 -11   0   47.30   12.30
  10 -11   0   27.80   13.40
  10 -11   0   42.80   15.60
 -10 -11   0   29.30    9.30
 -10 -11   0   57.49   19.40
  10 -11   0   45.70   17.40
  10 -11   0   31.80   12.10
  10 -11   0   40.60    8.30
 -10  11   0   14.60   15.30
 -10  11   0   36.40   14.30
  10  11   0   21.80    8.10
  10  11   0   28.40   11.80
  10  11   0   37.80    7.90
  10  11   0   47.00    8.30
 -10  11   0   26.60   10.40
  10  11   0   22.80   11.60
  11 -11   0  183.78   33.00
 -11 -11   0  162.58   19.00
 -11 -11   0  204.68   32.40
  11 -11   0  228.28   26.70
  11 -11   0  161.08   28.40
  11 -11   0  201.58   24.70
  11 -11   0  244.08   34.80
  11  11   0  153.88   23.80
  11  11   0  186.28   15.80
 -11  11   0  176.78   24.10
  11  11   0  188.38   22.90
 -11  11   0  220.98   30.70
  11  11   0  201.98   17.60
  11  11   0  176.28   28.50
 -11  11   0  181.78   30.60
  12 -11   0    0.90    6.90
  12 -11   0    1.70    5.10
 -12 -11   0    2.70    7.90
  12 -11   0   12.10   15.80
  12 -11   0    2.10   14.10
  12 -11   0    4.20   10.40
 -12 -11   0   -6.40   15.80
  12  11   0   -1.30    9.20
 -12  11   0   -7.40    5.80
  12  11   0   -3.30   12.20
 -12  11   0    1.50   16.20
  12  11   0   20.90   11.00
  12  11   0    1.40    4.80
 -12  11   0    3.70   15.40
  13 -11   0   24.90   13.50
 -13 -11   0   20.30    9.40
  13 -11   0    9.20    9.30
  13 -11   0   22.50   21.10
  13 -11   0   35.90   21.70
 -13 -11   0  -21.10   17.70
  13 -11   0   12.70   10.50
  13 -11   0   25.70   18.90
  13  11   0   33.90   14.30
 -13  11   0   23.10   20.60
  13  11   0    2.30   11.30
  13  11   0   21.60    7.80
 -13  11   0    5.20   17.80
  13  11   0   23.80   14.90
  13  11   0   26.40   14.70
 -13  11   0   12.50    9.20
  14 -11   0   42.80   12.60
  14 -11   0   46.30   13.00
  14 -11   0   58.49   24.90
  14 -11   0   17.40   18.80
 -14 -11   0   48.50   11.30
  14 -11   0   39.70   12.90
 -14  11   0   26.90   10.20
  14  11   0   48.10   16.40
  14  11   0   36.70    9.30
  14  11   0   45.00   14.80
  14  11   0    2.90   16.00
  14  11   0   44.50   19.90
 -14  11   0   22.10   21.30
 -15 -11   0  -23.20   23.50
  15 -11   0  -29.80   16.70
  15 -11   0    5.50   13.00
  15 -11   0   -5.20    8.30
  15  11   0   11.10   15.20
 -15  11   0  -20.30   13.00
  15  11   0    7.60   17.40
 -15  11   0   32.90   21.60
  15  11   0   15.10   15.80
  15  11   0   25.50   14.90
  16 -11   0   39.20   16.80
  16 -11   0   36.70   29.20
  16 -11   0   56.19   19.50
  16  11   0   14.20   21.00
  16  11   0   37.70   11.00
  16  11   0   11.00   18.70
  16  11   0   36.70   17.90
  16  11   0   54.89   22.60
   0 -12   0   49.50    5.80
   0 -12   0   40.80   11.30
   0 -12   0   36.90    6.00
   0 -12   0   42.80    5.00
   0 -12   0   32.70    5.50
   0 -12   0   47.00   12.80
   0  12   0   44.40   11.10
   0  12   0   40.40    6.70
   1 -12   0   12.20    4.90
   1 -12   0   15.80    6.00
   1 -12   0   31.80   10.90
   1 -12   0   13.60    3.90
  -1 -12   0    4.00    9.00
   1 -12   0   -1.50    7.30
   1 -12   0   10.80    4.40
   1  12   0   10.90    4.10
  -1  12   0   22.40    8.90
  -1  12   0   18.20    5.60
   1  12   0   11.80    8.30
  -1  12   0    7.80    6.20
  -1  12   0   15.60    3.30
   2 -12   0  108.69   13.70
   2 -12   0  132.69   10.50
  -2 -12   0  151.38   22.10
   2 -12   0  108.49   17.60
   2 -12   0  131.19   11.10
   2 -12   0  152.68   17.70
   2 -12   0  168.08   26.00
   2  12   0  132.09   19.50
  -2  12   0  130.79   11.70
   2  12   0  108.09   13.40
  -2  12   0  122.29   18.70
  -2  12   0  105.99   15.70
  -2  12   0  108.59   15.40
   3 -12   0  125.19   22.80
   3 -12   0  118.59   11.00
   3 -12   0  135.89   19.30
  -3 -12   0  117.09   18.90
   3 -12   0  135.89   12.00
   3 -12   0  122.19   17.00
  -3  12   0  116.19   16.40
   3  12   0  112.69   15.00
   3  12   0  120.89   19.20
   3  12   0  125.29   17.80
  -3  12   0  126.89   12.40
  -3  12   0  127.79   18.40
  -3  12   0  119.79   17.10
  -4 -12   0   60.59   13.40
   4 -12   0   69.19   14.90
   4 -12   0   54.79   16.80
   4 -12   0   47.60   12.70
   4 -12   0   69.99   12.80
   4 -12   0   53.79    9.00
   4 -12   0   64.89    9.80
   4  12   0   78.99   17.80
  -4  12   0   58.59   12.60
  -4  12   0   44.50   12.60
   4  12   0   48.60   12.10
  -4  12   0   50.89   12.20
   4  12   0   43.20    9.50
  -4  12   0   45.80    9.30
   5 -12   0  334.47   27.10
   5 -12   0  328.17   39.70
   5 -12   0  369.96   28.90
   5 -12   0  309.67   21.40
  -5 -12   0  321.17   25.40
   5 -12   0  317.17   27.70
   5  12   0  347.17   30.20
  -5  12   0  358.26   28.50
  -5  12   0  295.17   26.50
  -5  12   0  356.86   28.90
   5  12   0  323.77   25.30
   5  12   0  322.77   12.70
  -5  12   0  336.47   22.20
   5  12   0  327.67   26.90
   6 -12   0    0.10    4.10
  -6 -12   0    1.90    6.80
   6 -12   0    2.50    4.90
   6 -12   0   19.90    9.80
   6 -12   0   10.30   10.80
   6 -12   0    6.70    9.10
   6 -12   0    2.90    8.40
   6  12   0    1.40    5.80
   6  12   0   -2.80    6.70
   6  12   0    5.50    2.90
  -6  12   0   -2.40    8.40
  -6  12   0    7.10    8.80
   6  12   0    0.40    8.50
   6  12   0    1.90    1.30
   6  12   0    3.80    1.50
  -6  12   0    3.40    5.10
  -6  12   0   -2.90    7.70
   7 -12   0 1026.60   47.90
  -7 -12   0 1068.69   50.29
   7 -12   0  999.50   49.00
   7 -12   0  947.21   55.79
   7 -12   0  973.50   58.19
   7 -12   0  988.40   55.89
   7  12   0 1048.70   41.30
   7  12   0  997.10   36.30
  -7  12   0 1005.40   58.49
  -7  12   0 1080.89   58.49
   7  12   0 1081.79   61.99
   7  12   0 1002.80   54.99
  -7  12   0 1104.59   58.99
  -7  12   0  952.60   48.60
   7  12   0 1028.80   53.99
   7  12   0 1013.50   36.90
  -8 -12   0   33.40   10.40
   8 -12   0   38.00   13.30
   8 -12   0   37.10    9.90
   8 -12   0   26.30   10.00
   8 -12   0   33.80   13.10
   8 -12   0   63.79   17.40
  -8  12   0   28.90    9.70
   8  12   0   43.50    5.90
  -8  12   0   43.60   13.90
   8  12   0   31.50    5.40
  -8  12   0   16.70   13.10
  -8  12   0   47.70   12.50
   8  12   0   26.90   10.00
   8  12   0   48.60    8.30
   8  12   0   29.30   10.40
   9 -12   0  107.69   22.40
   9 -12   0   86.19   20.20
   9 -12   0   84.39   14.40
   9 -12   0   73.49    5.80
  -9 -12   0   73.89   14.30
   9 -12   0   65.39   18.50
   9 -12   0   68.39   14.40
  -9  12   0   48.90   17.40
   9  12   0   61.29   15.90
  -9  12   0   60.19   18.80
  -9  12   0   63.09   12.80
   9  12   0   73.89    8.90
   9  12   0   88.89    8.60
   9  12   0   70.29   11.00
   9  12   0   65.19   16.90
  -9  12   0   61.89   17.30
  10 -12   0   14.00   14.40
  10 -12   0   -1.20   12.30
  10 -12   0   26.80   15.40
 -10 -12   0   18.50    9.10
  10 -12   0    5.80    8.20
  10 -12   0    1.30    8.30
  10 -12   0    8.20    4.50
  10  12   0   15.10    5.50
  10  12   0    0.40    7.20
  10  12   0   24.80   10.40
 -10  12   0    2.10   12.90
  10  12   0    2.80    3.80
 -10  12   0   10.40    6.90
  10  12   0   10.70   10.50
 -10  12   0   -2.30   12.20
  11 -12   0    8.50    7.90
  11 -12   0   19.00   15.00
  11 -12   0   17.40   19.70
  11 -12   0   12.70    6.20
  11 -12   0   26.10   15.80
  11 -12   0    0.60    7.30
 -11 -12   0   14.90    9.50
 -11  12   0   24.40   18.60
  11  12   0    4.80    8.20
 -11  12   0   11.30    9.50
  11  12   0   10.40    5.70
 -11  12   0   17.20   19.20
  11  12   0    3.40   10.70
  11  12   0    6.10    9.10
  11  12   0   19.90   11.20
  11  12   0    7.30    5.30
 -12 -12   0   21.30    9.00
  12 -12   0   33.00   21.60
  12 -12   0   -3.40   13.90
  12 -12   0   -1.20    9.70
  12 -12   0   13.60    8.40
  12  12   0   29.30    8.20
 -12  12   0   15.30   10.60
  12  12   0   20.60   10.90
 -12  12   0    5.00   13.60
  12  12   0   11.30   12.90
 -12  12   0    6.50   18.00
  12  12   0   23.00   14.00
  12  12   0   17.30    6.50
  12  12   0   24.00   11.60
  13 -12   0  -23.40   14.80
 -13 -12   0   10.40   18.60
  13 -12   0   10.60   19.00
  13 -12   0   14.00    9.80
  13 -12   0   -1.20    8.10
  13 -12   0   14.50    9.90
 -13 -12   0   11.00    9.70
  13  12   0    2.70    6.60
  13  12   0   -9.70   10.30
 -13  12   0   41.20   20.90
  13  12   0   14.20   14.90
 -13  12   0   -1.00   10.30
  13  12   0    6.50    6.10
  13  12   0   -8.40   10.60
  13  12   0   22.00   12.80
  14 -12   0   -9.50    8.90
  14 -12   0    1.40   12.30
  14 -12   0   13.60   19.30
 -14 -12   0  -19.20   10.00
 -14  12   0   11.20   10.70
 -14  12   0   71.09   30.70
  14  12   0   19.60   15.90
  14  12   0  -12.40   12.30
  14  12   0   -3.50    6.60
  14  12   0   -0.10   12.30
  14  12   0   -5.40    6.50
  14  12   0   16.40   15.30
  15 -12   0    3.40   14.20
  15 -12   0  -45.10   19.10
 -15 -12   0  -21.50   29.60
  15 -12   0   -4.60   12.60
  15  12   0    7.30    8.60
  15  12   0   10.90    9.20
  15  12   0   -9.50   16.50
 -15  12   0    3.80   15.10
  15  12   0   12.70   15.50
  15  12   0   35.00   18.40
 -15  12   0  -18.80   23.30
   0 -13   0    9.80    2.60
   0 -13   0    2.90    3.60
   0 -13   0   18.50   10.80
   0 -13   0    3.60    7.50
   0 -13   0    8.50    4.10
   0  13   0   20.20    8.80
   0  13   0    5.20    3.70
   1 -13   0  308.37   28.40
   1 -13   0  253.67   14.60
   1 -13   0  254.77   18.80
   1 -13   0  242.48   23.70
  -1 -13   0  233.88   29.00
   1 -13   0  226.78   16.60
   1 -13   0  248.28   14.00
  -1  13   0  194.28   24.50
  -1  13   0  251.27   12.10
   1  13   0  293.47   25.20
   1  13   0  244.68   17.20
  -1  13   0  257.57   16.40
  -1  13   0  245.68   19.80
   2 -13   0   46.80    9.30
   2 -13   0   60.39    8.40
   2 -13   0   43.70   11.00
   2 -13   0   48.50   13.50
  -2 -13   0   46.30   13.40
   2 -13   0   44.70   13.40
   2 -13   0   55.49    8.10
   2  13   0   62.59   12.50
  -2  13   0   48.20   12.40
  -2  13   0   45.80    8.40
   2  13   0   42.50   11.60
  -2  13   0   63.69   12.00
  -2  13   0   51.59   11.50
   3 -13   0  111.59   15.40
   3 -13   0   96.39   12.70
  -3 -13   0  134.19   20.90
   3 -13   0  112.49   19.00
   3 -13   0  104.29   10.70
   3 -13   0  121.79   17.20
   3 -13   0   97.49   20.80
   3  13   0  116.59   15.80
   3  13   0   97.99   17.40
  -3  13   0  125.09   18.80
  -3  13   0  118.39   11.60
   3  13   0  122.19   19.80
  -3  13   0  115.59   17.60
  -3  13   0  108.99   17.30
   4 -13   0   20.80   10.00
   4 -13   0   31.60   15.60
  -4 -13   0   15.00    8.90
   4 -13   0   13.70    5.50
   4 -13   0   15.50    5.60
   4 -13   0   12.80    9.10
  -4  13   0   21.60   10.70
  -4  13   0   34.00   11.70
  -4  13   0    9.60    5.00
   4  13   0   15.70    8.70
   4  13   0   12.50    7.40
   4  13   0   11.00   10.10
  -4  13   0   25.60   10.10
   5 -13   0  339.47   47.60
   5 -13   0  341.57   22.50
   5 -13   0  290.47   27.10
   5 -13   0  273.97   25.50
   5 -13   0  330.27   27.20
  -5 -13   0  322.47   26.60
   5  13   0  348.87   26.90
  -5  13   0  355.66   28.80
  -5  13   0  306.07   28.80
  -5  13   0  310.67   37.80
  -5  13   0  282.97   21.40
   5  13   0  321.57   31.10
   5  13   0  304.87   26.10
   6 -13   0   20.30   13.50
   6 -13   0   33.80   12.10
   6 -13   0   15.30   10.20
   6 -13   0   11.20    6.10
  -6 -13   0   24.60   10.00
   6 -13   0   18.10   11.40
   6 -13   0   10.50    6.20
   6  13   0   20.90   12.50
  -6  13   0   24.70   12.10
  -6  13   0   27.80    8.50
   6  13   0   17.30    8.20
  -6  13   0   20.20   10.20
   6  13   0   21.80   10.60
  -6  13   0   43.50   13.50
   7 -13   0   -2.80    9.20
  -7 -13   0   16.40    8.50
   7 -13   0   -0.80    4.50
   7 -13   0    0.10    5.00
   7 -13   0    0.60    9.80
   7  13   0    7.00    3.80
  -7  13   0   -1.00    8.70
   7  13   0    9.70   10.90
  -7  13   0    7.50    6.40
  -7  13   0    6.70   11.80
   7  13   0    2.90    1.60
   7  13   0    3.70    7.30
   7  13   0   10.90    8.70
  -7  13   0   -1.20    9.90
   7  13   0    7.90    1.90
   8 -13   0   17.30   12.50
   8 -13   0   17.00    8.00
   8 -13   0    3.30    9.40
  -8 -13   0    7.40    8.40
   8 -13   0    1.70    6.40
   8  13   0    7.40   10.90
   8  13   0   21.60   11.30
   8  13   0    8.00    8.80
   8  13   0   15.20    6.10
   8  13   0    8.30    2.70
  -8  13   0   13.70   12.20
  -8  13   0   14.90   12.60
  -8  13   0    6.30   11.50
  -8  13   0    9.20    6.60
   8  13   0    9.50    3.00
  -9 -13   0  224.18   20.70
   9 -13   0  289.47   35.60
   9 -13   0  241.68   23.20
   9 -13   0  217.78   20.90
   9 -13   0  212.18   31.50
   9  13   0  212.58   17.10
   9  13   0  260.57   15.70
  -9  13   0  232.68   33.10
  -9  13   0  268.17   24.20
   9  13   0  219.48   12.90
   9  13   0  262.07   26.20
  -9  13   0  261.57   34.60
   9  13   0  205.58   17.90
  -9  13   0  234.78   33.10
  10 -13   0   83.69   14.50
  10 -13   0   51.09   17.20
  10 -13   0  101.29   21.40
 -10 -13   0   57.29   12.60
  10 -13   0   60.79   15.50
  10  13   0   54.89   15.50
  10  13   0   61.39    8.20
  10  13   0   23.00   11.20
  10  13   0   62.89    8.00
 -10  13   0   30.00   16.90
  10  13   0   40.40    9.70
 -10  13   0   38.80   12.80
 -10  13   0   74.49   21.30
  11 -13   0  113.19   22.30
  11 -13   0  105.29   17.50
  11 -13   0  105.79    9.20
 -11 -13   0  113.99   16.80
  11 -13   0  118.89   27.20
  11 -13   0   89.89   16.90
  11  13   0  132.79   11.80
 -11  13   0  108.09   23.20
  11  13   0   89.19   15.90
 -11  13   0   93.79   22.70
 -11  13   0  102.79   16.20
  11  13   0  106.29   23.70
  11  13   0   85.79   19.00
  11  13   0  104.69   11.80
  12 -13   0    8.20   15.50
  12 -13   0  -19.00   15.70
 -12 -13   0   17.90   10.30
  12 -13   0    2.70    5.60
  12 -13   0    7.20    8.40
  12 -13   0    5.30   10.90
  12  13   0   11.30   12.00
  12  13   0   23.70    7.50
 -12  13   0    1.70   18.90
  12  13   0   17.50   11.40
 -12  13   0   11.00   20.50
  12  13   0   -8.10    5.10
 -12  13   0    4.30   10.20
  13 -13   0   15.50   11.00
  13 -13   0   29.60   22.40
 -13 -13   0   -1.10   11.20
  13 -13   0   10.40   20.70
  13  13   0   -2.10   12.00
  13  13   0   13.00   14.80
  13  13   0   24.10    7.80
  13  13   0   15.30   12.30
 -13  13   0   12.80   22.50
 -13  13   0   31.30   15.10
  13  13   0   13.00    7.20
  13  13   0   56.19   16.30
  14 -13   0   52.79   18.40
 -14 -13   0   57.69   14.30
  14 -13   0   46.00   11.80
  14 -13   0   83.29   27.70
  14  13   0   59.69   11.80
 -14  13   0   58.19   25.80
  14  13   0   67.69   17.50
  14  13   0   56.79   10.90
 -14  13   0   85.89   21.40
  14  13   0   35.30   14.90
  14  13   0   55.59   19.80
  14  13   0   63.09   24.00
  15 -13   0  -12.30   12.30
  15  13   0   -1.80   18.40
 -15  13   0   49.60   33.70
 -15  13   0   22.80   15.40
  15  13   0  -11.10   18.00
   0 -14   0   14.30    3.60
   0 -14   0   14.70    4.50
   0 -14   0   10.00    9.60
   0 -14   0   12.60    3.20
   0 -14   0    8.10    9.90
   0 -14   0   15.20    4.40
   0  14   0   11.80    4.00
   0  14   0    5.10    6.70
   1 -14   0    9.20    5.90
   1 -14   0    6.20    3.30
   1 -14   0   -4.00    9.10
   1 -14   0    9.30    3.90
   1 -14   0    9.00    5.60
   1 -14   0    5.40    9.10
  -1 -14   0    3.80    9.20
  -1  14   0   11.40    2.90
  -1  14   0    9.20    7.90
   1  14   0    8.80    5.90
   1  14   0   13.30    8.40
  -1  14   0    7.20    7.60
  -2 -14   0  108.49   20.70
   2 -14   0   54.59   16.20
   2 -14   0   76.69    9.40
   2 -14   0   69.19   13.10
   2 -14   0   72.19   17.10
   2 -14   0   72.99    9.60
   2 -14   0   67.89   12.40
   2  14   0   73.49   12.50
  -2  14   0   66.79   12.80
   2  14   0   80.99   17.40
  -2  14   0   78.89   17.40
  -2  14   0   93.29   11.60
  -2  14   0   86.39   15.20
  -3 -14   0   11.90    8.70
   3 -14   0   -4.30    5.10
   3 -14   0   -1.40    4.10
   3 -14   0    9.40    9.40
   3 -14   0   11.10    7.90
   3 -14   0    0.00   12.10
   3 -14   0    8.30    4.50
   3  14   0    6.50    6.40
  -3  14   0  -10.10    6.60
   3  14   0    0.90    7.00
   3  14   0    2.40    8.10
  -3  14   0    3.40    4.90
  -3  14   0   15.90    8.50
  -3  14   0   -4.10    7.60
   4 -14   0   34.40   13.90
   4 -14   0   31.20   15.40
   4 -14   0   36.10    7.90
   4 -14   0   31.60   11.70
  -4 -14   0   19.50    9.70
   4 -14   0   24.90    7.00
   4  14   0    6.20    8.60
   4  14   0   15.70    8.50
  -4  14   0   26.80   11.40
   4  14   0   30.60   12.80
  -4  14   0   38.20   16.50
  -4  14   0   35.00    8.60
  -4  14   0    9.40    8.90
   5 -14   0  200.88   26.30
   5 -14   0  228.48   29.30
  -5 -14   0  266.07   30.20
   5 -14   0  234.18   17.80
   5 -14   0  194.88   16.60
   5 -14   0  173.88   32.00
   5 -14   0  191.18   24.00
   5  14   0  232.28   23.20
  -5  14   0  172.68   24.80
   5  14   0  223.88   26.70
  -5  14   0  217.08   26.10
  -5  14   0  227.78   19.50
   5  14   0  251.47   33.40
   6 -14   0   19.20   17.10
   6 -14   0   33.30   12.30
  -6 -14   0    8.80    7.90
   6 -14   0   36.60   12.90
   6 -14   0   19.50   10.10
  -6  14   0    9.70   10.10
  -6  14   0   15.00   11.60
   6  14   0   18.00    9.90
  -6  14   0   18.20    7.90
   6  14   0   13.90   10.10
  -6  14   0   53.79   16.00
   6  14   0   20.80   12.90
  -7 -14   0  -13.70    6.80
   7 -14   0    5.60    5.80
   7 -14   0   16.30   10.50
   7 -14   0  -13.10    4.50
   7 -14   0    1.90   10.20
  -7  14   0   14.40   11.10
   7  14   0    3.40    9.80
  -7  14   0   -3.20   11.30
  -7  14   0    2.40   11.40
   7  14   0   -4.70   10.40
   7  14   0   12.00    8.50
  -8 -14   0    6.60    9.20
   8 -14   0   24.70   13.90
   8 -14   0   34.40    9.10
   8 -14   0   40.80   13.90
   8 -14   0   31.80   10.10
   8  14   0   17.10    5.00
  -8  14   0    7.70   10.30
   8  14   0   11.60    1.80
   8  14   0   17.60    2.10
   8  14   0    6.50   11.50
  -8  14   0   18.30   10.10
  -8  14   0   -5.70   11.80
  -8  14   0   32.40   14.90
   8  14   0   15.70    9.40
   8  14   0   13.50   10.60
   8  14   0   10.60    3.90
  -9 -14   0   51.39   13.50
   9 -14   0   92.59   19.40
   9 -14   0   76.79   21.40
   9 -14   0   62.89   13.20
   9  14   0   61.19    5.60
   9  14   0   42.80   14.10
  -9  14   0   41.60   18.20
  -9  14   0   13.40   16.20
  -9  14   0   97.09   21.30
   9  14   0   56.69    8.60
  -9  14   0   75.19   16.60
   9  14   0   59.39   15.80
   9  14   0   47.00   18.70
   9  14   0   45.80    8.80
  10 -14   0  -11.60   14.50
  10 -14   0    9.80   15.30
  10 -14   0   -3.80    7.80
  10 -14   0    4.60   14.60
 -10 -14   0   16.70    9.70
  10 -14   0   -8.10    8.30
 -10  14   0   -4.60   15.00
 -10  14   0  -13.50    7.20
  10  14   0    2.30    6.60
 -10  14   0    4.90   13.50
  10  14   0    1.80   10.10
  10  14   0   12.90   14.20
  10  14   0    3.00    6.90
  10  14   0    3.70   11.10
  10  14   0    7.70    4.20
 -10  14   0   -4.20   16.80
  10  14   0   -0.30    3.20
  11 -14   0   -2.50    9.00
 -11 -14   0    7.00   10.50
  11 -14   0   18.20   15.60
 -11  14   0  -13.60   17.00
  11  14   0    4.60    6.90
  11  14   0   22.50   19.60
  11  14   0   16.90   11.90
 -11  14   0    9.60   17.20
  11  14   0   -2.00    4.10
  11  14   0   10.10   12.00
  11  14   0   11.90    5.20
 -11  14   0   25.30   11.20
  11  14   0   -7.30    8.10
  12 -14   0   -6.40   14.70
 -12 -14   0   14.10   11.90
  12 -14   0   -8.70    9.20
  12 -14   0   12.50   20.90
  12  14   0   16.90   10.10
  12  14   0   12.30    8.90
  12  14   0    5.80    5.70
  12  14   0    9.50    5.10
 -12  14   0   36.50   22.50
  12  14   0   13.70   14.00
 -12  14   0   13.30    9.30
 -13 -14   0    4.30   12.10
  13 -14   0  -18.40   18.80
  13 -14   0   -6.50    4.60
  13 -14   0   20.70   26.50
  13 -14   0   21.50   11.20
 -13  14   0   -3.40   25.80
  13  14   0   -8.60    6.30
 -13  14   0   21.50   15.10
  13  14   0   17.10   15.30
  13  14   0    8.20   11.80
  13  14   0    7.20   14.10
  13  14   0    7.30   11.10
  13  14   0    3.20    6.10
  14 -14   0    4.30    7.30
  14 -14   0   -7.90   13.00
 -14 -14   0   -6.30   12.90
  14 -14   0  -42.80   21.30
 -14  14   0    6.90   15.00
  14  14   0    0.80    7.30
 -14  14   0   25.60   29.80
  14  14   0  -14.20   13.00
  14  14   0   10.40   17.60
  14  14   0   17.80   13.50
  14  14   0    2.90   17.90
   0 -15   0   -1.10   10.00
   0 -15   0    3.60    2.40
   0 -15   0    6.40    3.40
   0 -15   0    1.30    2.30
   0 -15   0    5.00    3.20
   0 -15   0    2.90   11.30
   0  15   0    4.00    9.20
   0  15   0    6.00    4.10
   1 -15   0   16.10    6.00
   1 -15   0    9.50    3.80
   1 -15   0   -0.20    9.10
  -1 -15   0   23.40   13.60
   1 -15   0   10.20    4.20
   1 -15   0   16.30    7.40
   1 -15   0   17.00   13.50
  -1  15   0    8.20    8.20
   1  15   0    1.30    8.30
   1  15   0    9.70    5.30
  -1  15   0   12.50    2.40
  -1  15   0   19.70    8.90
   2 -15   0   -4.30    6.00
   2 -15   0    3.70    3.60
   2 -15   0   -7.80    5.40
   2 -15   0   -3.70   10.10
   2 -15   0    3.70    3.90
  -2 -15   0   -3.80    7.10
  -2  15   0    0.50    8.90
   2  15   0    2.60    9.00
  -2  15   0    7.10    8.60
   2  15   0    9.20    9.00
   2  15   0    2.60    5.70
  -2  15   0    0.80    4.10
  -2  15   0  -10.10    6.50
   3 -15   0    9.30   11.20
   3 -15   0   11.50    8.80
   3 -15   0   10.50    6.50
   3 -15   0   14.40   12.10
   3 -15   0    0.30    3.90
   3 -15   0    9.50    4.50
  -3 -15   0    3.70   11.20
  -3  15   0   13.40    6.30
  -3  15   0    5.80    8.80
   3  15   0    6.50    8.90
   3  15   0   -9.20    8.20
  -3  15   0    7.40    8.60
  -3  15   0    9.50    7.90
   3  15   0   10.10    7.60
  -4 -15   0  186.68   27.70
   4 -15   0  196.88   16.20
   4 -15   0  201.08   34.10
   4 -15   0  200.08   25.90
   4 -15   0  217.38   27.20
   4 -15   0  203.98   20.70
   4 -15   0  233.58   17.00
   4  15   0  230.38   22.90
  -4  15   0  215.08   18.30
  -4  15   0  196.78   27.40
   4  15   0  239.68   21.40
  -4  15   0  181.88   24.60
  -4  15   0  200.58   26.30
   4  15   0  233.38   30.70
   5 -15   0  146.49   23.50
   5 -15   0  124.49   15.20
   5 -15   0  124.89   28.40
  -5 -15   0  141.39   23.10
   5 -15   0  112.29   21.60
   5 -15   0  133.39   27.80
  -5  15   0   75.19   18.80
   5  15   0  162.88   26.40
   5  15   0  112.49   18.10
   5  15   0  149.59   21.40
  -5  15   0  113.99   20.30
  -5  15   0  118.89   21.00
  -5  15   0  128.49   16.30
   6 -15   0  105.39   22.60
   6 -15   0   69.29   20.10
   6 -15   0   54.39   11.10
   6 -15   0    2.90   12.90
   6 -15   0   62.69   15.50
  -6 -15   0  111.39   20.30
  -6  15   0   78.59   18.40
   6  15   0   51.79   12.90
   6  15   0   85.09   16.20
  -6  15   0   61.39   17.00
   6  15   0   50.49   18.70
  -6  15   0   72.59   13.50
  -6  15   0   62.49   17.20
   7 -15   0  333.37   30.80
   7 -15   0  362.16   28.90
   7 -15   0  337.97   34.60
  -7 -15   0  378.26   30.90
   7  15   0  360.86   31.80
   7  15   0  296.07   39.70
  -7  15   0  314.47   37.90
  -7  15   0  369.56   35.70
  -7  15   0  344.97   34.40
   7  15   0  368.26   31.10
  -7  15   0  368.16   27.70
  -8 -15   0   14.10    9.20
   8 -15   0    6.50   12.90
   8 -15   0   -3.10    6.20
   8 -15   0    3.60    7.50
   8 -15   0   -5.70   10.10
  -8  15   0   -4.00   13.50
   8  15   0   -3.70    9.90
  -8  15   0   12.00    8.40
   8  15   0  -11.70   11.20
  -8  15   0   16.40   13.10
   8  15   0    8.20   12.80
  -8  15   0  -24.90   11.70
   9 -15   0  153.78   27.60
   9 -15   0  133.29   26.00
  -9 -15   0  231.78   26.30
   9 -15   0  231.08   21.70
   9 -15   0  164.78   22.60
   9 -15   0  167.78   43.80
  -9  15   0  151.58   22.20
   9  15   0  201.28   34.70
  -9  15   0  133.39   26.50
   9  15   0  174.58    9.70
   9  15   0  150.18   26.20
   9  15   0  195.98   10.60
  -9  15   0  204.38   31.50
  -9  15   0  230.38   33.70
   9  15   0  177.38   26.10
  10 -15   0   17.50   11.60
  10 -15   0   12.00   14.90
  10 -15   0   10.30    7.20
 -10 -15   0   -0.80   11.80
  10 -15   0  -20.30   16.90
  10  15   0    8.30   12.60
 -10  15   0   -5.30    8.10
  10  15   0   10.40    5.40
 -10  15   0    4.30   15.90
 -10  15   0   35.80   17.30
  10  15   0    7.60   10.50
 -10  15   0   11.60   17.10
  10  15   0   13.70   17.10
  10  15   0   26.70   12.10
  10  15   0    7.80    3.10
  10  15   0    1.70    2.30
 -11 -15   0   61.49   15.10
  11 -15   0   86.29   15.80
  11 -15   0   64.19   21.80
  11 -15   0   75.09   26.00
  11  15   0   40.90   15.60
  11  15   0   63.69    7.70
  11  15   0   60.89   12.40
  11  15   0   63.59   11.00
 -11  15   0   66.19   23.20
 -11  15   0   60.89   15.40
  11  15   0   76.99    7.10
  11  15   0   50.29   20.80
  11  15   0   85.79   21.80
 -11  15   0   60.19   25.30
  12 -15   0   74.19   16.30
  12 -15   0   62.09   27.40
 -12 -15   0   36.00   13.40
  12 -15   0  120.59   28.90
  12  15   0   58.69   12.00
 -12  15   0   65.79   27.50
  12  15   0   92.39   15.40
  12  15   0   56.39    7.60
  12  15   0   59.79    8.10
  12  15   0   34.40   22.80
 -12  15   0   50.29   15.40
  12  15   0   27.10   15.70
  12  15   0   63.79   22.00
  13 -15   0  -17.70   22.90
  13 -15   0  -12.60   11.10
 -13  15   0   19.80   26.90
  13  15   0    9.90    6.10
  13  15   0  -16.40   11.00
  13  15   0  -12.00   21.50
 -13  15   0    0.20   12.80
  13  15   0    2.60    9.90
  13  15   0   -2.40   16.10
  13  15   0    3.20    6.10
  13  15   0    9.00   13.80
   0 -16   0   18.70   13.20
   0 -16   0   10.40    2.10
   0  16   0   15.60   11.20
   0  16   0    1.40    4.10
   1 -16   0   -7.70    5.10
  -1 -16   0  -10.30    8.70
   1 -16   0   -4.10    3.10
   1 -16   0    5.70   10.40
   1 -16   0   -0.20    5.50
   1 -16   0   -6.60    9.90
   1 -16   0   -4.10    3.20
  -1  16   0   -4.20    7.80
  -1  16   0   -2.60    8.60
   1  16   0    0.30    9.50
   1  16   0   -1.10    4.80
   2 -16   0   38.80   17.40
  -2 -16   0   14.50   11.60
   2 -16   0   31.80    6.60
   2 -16   0   23.60    6.10
   2 -16   0   39.50    8.60
   2 -16   0   38.40   10.50
   2 -16   0   52.39   16.30
   2  16   0   20.00   10.00
  -2  16   0   33.40   12.60
   2  16   0   40.70   16.00
   2  16   0   33.80    9.50
  -2  16   0   37.10   14.10
  -3 -16   0    5.30   10.10
   3 -16   0    2.90    9.40
   3 -16   0   -1.80    4.50
   3 -16   0    6.50    9.60
   3 -16   0   -5.60   10.90
   3 -16   0    0.40    4.10
   3 -16   0   -2.00    6.70
   3  16   0   -4.90    8.00
  -3  16   0    1.60    5.00
   3  16   0    1.60    6.50
  -3  16   0   -7.40    8.70
  -3  16   0   -1.80    7.50
   3  16   0    3.80   10.50
  -3  16   0    7.30    9.70
   4 -16   0   32.00   14.60
   4 -16   0   26.00   12.20
  -4 -16   0   39.40   15.90
   4 -16   0   21.70    6.80
   4 -16   0   -2.00    5.50
   4 -16   0    7.70    8.80
   4 -16   0   19.20   12.10
  -4  16   0   11.80    7.10
  -4  16   0    9.20    9.30
  -4  16   0    9.80    9.60
   4  16   0    4.30   10.00
   4  16   0   23.50   13.50
  -4  16   0   18.70   11.60
   4  16   0    6.10    8.60
  -5 -16   0 1150.48   62.19
   5 -16   0 1074.79   72.59
   5 -16   0 1049.79   61.59
  -5  16   0 1054.89   51.69
   5  16   0 1143.59   56.99
   5  16   0 1036.40   56.89
  -5  16   0 1146.69   63.29
  -5  16   0 1014.20   58.89
  -5  16   0 1004.50   59.89
   5  16   0 1078.79   64.19
   6 -16   0  -10.90    9.80
   6 -16   0   38.30   14.10
   6 -16   0    8.20    6.80
  -6 -16   0    9.80   12.10
   6 -16   0    3.10   14.10
   6  16   0   15.30    9.60
   6  16   0   12.90   10.40
   6  16   0    4.00   11.70
  -6  16   0    7.60   10.10
  -6  16   0   28.90   14.20
  -6  16   0   12.60    8.40
  -6  16   0    5.10   12.80
   7 -16   0  152.68   27.50
   7 -16   0  137.59   25.90
  -7 -16   0  162.08   26.10
   7 -16   0  173.98   26.20
  -7  16   0  119.39   25.00
   7  16   0  161.08   30.50
  -7  16   0  195.48   28.90
  -7  16   0  150.78   20.20
   7  16   0  210.68   28.30
   7  16   0  117.39   20.30
  -7  16   0  153.58   26.80
   8 -16   0   -5.00   16.40
   8 -16   0   23.60   10.90
   8 -16   0   35.20   17.20
   8 -16   0   27.70   14.60
  -8 -16   0   -9.40    8.20
   8 -16   0   19.00    7.90
  -8  16   0   21.00   16.60
  -8  16   0    1.40    8.10
   8  16   0    9.10   11.10
   8  16   0   44.30   19.80
  -8  16   0    8.20   17.70
   8  16   0   -7.40   11.20
   9 -16   0    1.10   15.80
   9 -16   0  -10.50    7.60
   9 -16   0   21.30   15.70
  -9 -16   0    0.20   11.60
   9  16   0  -12.50   10.90
  -9  16   0   -3.90    9.10
  -9  16   0    2.10   16.50
  -9  16   0    7.70   14.40
   9  16   0   14.40   18.70
   9  16   0   -5.70   10.40
  10 -16   0   18.10   10.70
 -10 -16   0    0.80   12.60
  10 -16   0   31.90   17.60
 -10  16   0   27.00   12.40
  10  16   0   -9.20   17.30
  10  16   0    2.00   11.30
 -10  16   0  -14.90   17.70
  10  16   0   18.60   14.60
 -10  16   0   27.10   19.30
 -10  16   0   28.10   19.60
  11 -16   0   -3.40    8.90
  11 -16   0   -4.90   18.10
 -11 -16   0    7.70   13.30
  11 -16   0   15.60   20.20
  11  16   0    8.90    5.20
  11  16   0   17.50   14.90
  11  16   0   30.00   14.60
  11  16   0    6.60   18.90
  11  16   0   16.60    6.40
 -11  16   0   -9.60    9.70
 -11  16   0   19.10   24.10
  12 -16   0   63.09   34.60
  12 -16   0   79.79   20.20
 -12 -16   0   66.09   18.10
  12 -16   0   68.89   26.40
 -12  16   0   47.50   28.10
 -12  16   0   53.79   16.10
  12  16   0   89.69   24.10
  12  16   0   68.29    6.40
  12  16   0   66.09   19.40
  12  16   0   89.19    7.20
  12  16   0   69.39   10.50
  12  16   0   84.29   28.70
  12  16   0   76.39   12.80
   0 -17   0   -3.80   11.70
   0  17   0    2.90    8.70
   0  17   0    6.10    9.80
   0  17   0    8.00    4.40
  -1 -17   0   32.00   13.70
   1 -17   0   20.00    4.70
   1 -17   0   26.30   15.30
   1 -17   0   17.50    4.80
   1 -17   0   23.80    7.30
   1 -17   0   27.40   13.20
   1 -17   0   28.10    7.30
  -1  17   0   26.60   14.00
   1  17   0   15.10   11.30
   1  17   0   31.20    8.00
  -1  17   0    8.20   11.30
   2 -17   0   34.70    6.90
   2 -17   0    3.90    8.80
  -2 -17   0   16.20   12.20
   2 -17   0   22.60   13.80
   2 -17   0   18.40    7.60
   2 -17   0   32.00    6.80
   2 -17   0    7.00   13.20
  -2  17   0   15.80   12.40
   2  17   0    9.70   11.90
  -2  17   0   25.60   11.30
   2  17   0   37.30    9.60
   2  17   0   27.10   12.30
   3 -17   0   70.09   10.50
   3 -17   0   70.69   17.40
   3 -17   0   66.09   16.20
  -3 -17   0   82.19   23.30
   3 -17   0  103.89   25.70
   3 -17   0  102.19   15.60
  -3  17   0   55.29   15.70
  -3  17   0   67.59   16.90
   3  17   0   70.29   18.90
   3  17   0   40.30   14.30
  -3  17   0   72.69   12.40
   3  17   0   87.19   14.90
  -4 -17   0   -1.60   12.50
   4 -17   0    8.30   12.10
   4 -17   0  -12.60    9.50
   4 -17   0    2.30    5.50
   4  17   0   14.20   12.90
  -4  17   0  -10.10    9.50
   4  17   0    2.50    8.10
  -4  17   0    5.30   10.30
  -4  17   0    7.00    6.80
   4  17   0   21.70   11.60
  -4  17   0    6.70   10.40
  -5 -17   0   88.69   19.90
   5 -17   0   95.59   22.80
   5 -17   0   93.09   18.80
   5 -17   0   45.50   15.30
   5 -17   0   77.19   13.90
   5 -17   0   81.69   12.80
  -5  17   0   76.69   20.10
  -5  17   0   82.19   18.90
   5  17   0   78.79   20.60
  -5  17   0  104.09   20.30
  -5  17   0   95.39   15.50
   5  17   0   68.19   16.20
   5  17   0   58.19   15.80
   6 -17   0   33.90   18.40
  -6 -17   0   23.20   12.90
   6 -17   0   -0.50   14.30
   6 -17   0   24.30    9.90
   6 -17   0   36.20   11.30
   6 -17   0    2.20   13.90
   6  17   0   30.10   13.30
   6  17   0   16.60   14.90
  -6  17   0   16.80    9.90
  -6  17   0   19.90   14.60
  -6  17   0    9.90   12.80
   6  17   0   29.50   12.30
  -6  17   0   56.19   17.50
   7 -17   0   25.20    8.80
   7 -17   0   12.50   17.10
   7 -17   0   24.60    9.30
   7 -17   0    2.10   14.20
  -7 -17   0    1.30   12.20
   7 -17   0   21.70   16.50
   7  17   0    0.70   16.80
  -7  17   0   -1.40    7.50
   7  17   0   -2.10   10.80
  -7  17   0    0.20   13.50
  -7  17   0    4.10   14.40
   7  17   0   17.00   10.50
   8 -17   0   21.70   13.80
   8 -17   0   22.10   18.30
  -8 -17   0   32.60   16.70
   8  17   0   24.70   12.60
  -8  17   0   15.40   15.80
   8  17   0    7.30   13.00
   8  17   0    3.00   17.20
  -8  17   0   21.50   17.40
  -8  17   0   18.20   10.70
  -8  17   0   15.10   19.00
   9 -17   0  145.89   20.00
   9 -17   0  120.79   27.00
  -9 -17   0  128.69   22.20
   9  17   0   63.99   22.50
  -9  17   0  120.89   28.40
   9  17   0  147.09   27.50
   9  17   0  100.99   21.40
  -9  17   0   84.39   18.40
  -9  17   0  150.58   26.80
  -9  17   0  124.19   25.30
  10 -17   0   -5.10   19.60
  10 -17   0   -6.50   10.50
 -10 -17   0  -11.90   12.00
 -10  17   0    3.50   21.80
  10  17   0   -4.20   12.00
 -10  17   0    3.10   15.00
  10  17   0   10.70   18.50
 -10  17   0   -5.30   10.70
 -10  17   0  -29.20   20.50
  10  17   0    1.00   15.50
  11 -17   0  -10.00   19.60
  11 -17   0   -6.40   10.70
 -11 -17   0   -4.30   14.10
  11 -17   0  -16.80   23.40
 -11  17   0   -1.50   24.10
  11  17   0   17.20   19.60
  11  17   0  -45.50   14.80
  11  17   0    4.60   15.50
 -11  17   0   19.90   13.40
 -12 -17   0   -2.20   14.30
  12 -17   0  -27.30   24.70
  12 -17   0    8.30   12.40
  12  17   0   33.40   25.50
  12  17   0   45.60   16.60
  12  17   0   -6.90   18.00
 -12  17   0   49.60   16.90
 -12  17   0    0.90   29.80
   0 -18   0  118.99   25.40
   0  18   0  135.79   10.20
   0  18   0  154.08   24.90
   1 -18   0   -6.30    3.00
   1 -18   0   -9.20   10.60
  -1 -18   0    5.10   14.80
   1 -18   0   -4.00    3.60
   1 -18   0    0.70    4.60
   1 -18   0   -3.40    8.70
  -1  18   0   -3.80   11.40
   1  18   0   -5.70    5.90
   1  18   0   -0.60   10.50
  -1  18   0   -0.90   10.20
  -2 -18   0    6.90   11.80
   2 -18   0   38.10   10.70
   2 -18   0   37.10   18.30
   2 -18   0   -1.40   14.30
   2 -18   0   26.20    9.20
   2 -18   0   26.30    6.10
   2  18   0   52.79   15.40
   2  18   0   18.90    8.30
   2  18   0   23.60   11.30
  -2  18   0   19.10   12.50
  -2  18   0   29.20   14.20
   3 -18   0  342.37   40.30
  -3 -18   0  315.77   41.00
   3 -18   0  322.77   20.00
   3 -18   0  273.57   24.80
   3 -18   0  269.87   19.60
   3 -18   0  250.57   40.70
   3  18   0  330.07   31.80
   3  18   0  275.97   35.70
  -3  18   0  273.17   34.40
  -3  18   0  300.17   30.70
   3  18   0  268.67   23.90
   4 -18   0   98.49   17.00
   4 -18   0   92.69   13.50
   4 -18   0   80.39   12.00
   4 -18   0   89.59   25.90
   4 -18   0   95.09   24.50
  -4 -18   0   91.69   23.90
   4 -18   0  116.39   26.00
   4  18   0   66.59   15.90
   4  18   0  121.59   24.80
   4  18   0   57.99   15.30
  -4  18   0   46.40   16.80
  -4  18   0   78.09   13.50
  -4  18   0  102.19   20.40
   5 -18   0   96.89   28.60
   5 -18   0  113.29   22.90
   5 -18   0   76.29   16.90
   5 -18   0   99.29   14.70
   5 -18   0   49.50   22.20
   5 -18   0   80.89   13.00
  -5 -18   0   82.79   21.90
   5  18   0   23.80   15.70
   5  18   0   88.09   18.00
  -5  18   0  102.29   23.50
   5  18   0   44.80   13.80
  -5  18   0   70.89   20.10
  -5  18   0   98.59   20.50
  -5  18   0   73.79   14.60
   6 -18   0   20.90    9.40
   6 -18   0   15.00   17.60
  -6 -18   0   17.50   13.50
   6 -18   0   19.00   17.10
   6 -18   0   32.00   18.80
  -6  18   0   12.90   10.70
  -6  18   0    6.80   15.60
   6  18   0   31.80   13.10
   6  18   0   37.10   19.40
   6  18   0   54.59   14.50
   7 -18   0   -1.40    8.80
   7 -18   0   21.20   16.70
   7 -18   0   -2.90   14.40
  -7  18   0   16.20   17.00
   7  18   0    9.20   10.10
  -7  18   0   -4.00   12.20
   7  18   0   11.10   16.10
   7  18   0   35.20   15.70
  -7  18   0   23.00   11.10
  -7  18   0  -33.10   15.20
   8 -18   0   48.10   19.10
   8 -18   0   72.99   13.40
  -8 -18   0   33.30   15.60
  -8  18   0   40.40   21.40
   8  18   0   76.79   19.60
   8  18   0   14.50   13.50
   8  18   0   54.79   20.20
  -8  18   0   62.89   21.40
  -8  18   0   36.70   18.90
  -8  18   0   62.29   16.10
   9 -18   0    3.50   17.80
  -9 -18   0    2.70   13.10
   9 -18   0   -5.20   23.00
   9 -18   0    7.70   10.90
   9  18   0    2.20   12.60
   9  18   0   28.00   14.60
  -9  18   0  -29.50   19.20
   9  18   0   -3.30   19.30
  -9  18   0    2.60   20.70
  -9  18   0  -14.30    9.40
  -9  18   0    3.70   16.80
 -10 -18   0   46.00   16.10
  10 -18   0   14.00   11.40
  10 -18   0   23.80   25.20
  10 -18   0   35.00   25.50
  10  18   0   13.80   15.30
 -10  18   0   41.90   23.70
 -10  18   0   81.69   29.20
  10  18   0   50.29   16.60
 -10  18   0   33.80   15.20
  10  18   0   31.60   21.50
  11 -18   0  -20.10   24.20
  11 -18   0    0.00   11.40
 -11 -18   0    4.60   15.30
 -11  18   0  -13.20   28.20
  11  18   0    9.20   16.00
  11  18   0  -16.20   22.70
  11  18   0    7.10   17.60
 -11  18   0  -24.90   13.50
   0 -19   0    2.60   14.20
   0  19   0    1.80   10.60
   0  19   0   -2.00   13.50
   1 -19   0   25.50    3.30
   1 -19   0   -8.60   11.30
  -1 -19   0   -4.00   11.70
   1 -19   0   22.50    2.90
   1  19   0   28.50    7.60
  -1  19   0   28.90   16.20
  -1  19   0   28.70   12.60
   1  19   0   14.00   15.30
   2 -19   0   29.10   10.20
   2 -19   0   37.60   18.30
   2 -19   0   31.60    8.20
   2 -19   0   10.70   17.00
  -2 -19   0   23.80   12.20
   2 -19   0   25.70   10.50
   2  19   0   21.40   14.90
   2  19   0   19.30   13.60
  -2  19   0   38.10   16.00
  -2  19   0   33.80   13.70
   2  19   0   10.40    8.20
   3 -19   0  302.67   45.40
   3 -19   0  290.57   35.30
   3 -19   0  245.58   17.80
   3 -19   0  287.87   24.10
   3 -19   0  258.67   18.50
  -3 -19   0  215.78   34.70
   3  19   0  199.68   36.70
  -3  19   0  213.28   28.20
  -3  19   0  216.38   30.70
   3  19   0  222.88   22.50
   3  19   0  195.68   27.70
   4 -19   0   48.40   21.40
  -4 -19   0   31.10   17.80
   4 -19   0   52.39   19.20
   4 -19   0   53.89   11.00
   4 -19   0   32.40   17.60
   4 -19   0   45.50    9.40
   4 -19   0   25.50   14.00
  -4  19   0   42.50   16.80
   4  19   0   60.29   21.00
   4  19   0   49.60   15.10
  -4  19   0   27.80   17.40
   4  19   0   40.50   12.00
   5 -19   0   21.10    8.90
   5 -19   0   10.50   14.70
   5 -19   0    9.20   18.50
   5 -19   0    4.80   17.60
  -5 -19   0   11.50   14.80
   5 -19   0   61.99   17.10
   5  19   0   21.30   16.80
  -5  19   0   42.10    9.70
   5  19   0   54.19   15.40
   5  19   0   38.20   14.90
  -5  19   0   16.10   16.40
  -5  19   0    5.70   13.80
   6 -19   0   12.80   18.90
  -6 -19   0   -3.40   14.10
   6 -19   0   21.90   11.10
   6 -19   0   24.70   15.00
  -6  19   0   12.40   15.20
  -6  19   0   43.40   18.20
   6  19   0   14.50   11.80
   6  19   0    2.50   15.90
  -6  19   0    9.00   15.60
  -6  19   0   15.30    9.60
   6  19   0   -1.80   12.20
   7 -19   0   -4.40    8.90
  -7 -19   0    6.70   15.10
   7  19   0   19.90   13.30
  -7  19   0   17.60   18.00
   7  19   0    6.20   13.30
  -7  19   0   14.70   10.20
   7  19   0    6.30   19.30
  -7  19   0   15.70   18.50
   8 -19   0   -2.60    9.80
   8 -19   0    9.10   18.60
   8 -19   0   12.70   22.60
  -8 -19   0   10.40   17.10
  -8  19   0    5.30   11.30
  -8  19   0   -6.80   18.90
  -8  19   0   17.60   16.80
  -8  19   0   24.70   21.70
   8  19   0   17.20   16.50
   8  19   0   25.80   19.80
   8  19   0   13.60   13.80
   9 -19   0  -20.90   12.10
   9 -19   0    5.10   23.80
  -9 -19   0   -6.70   14.60
   9 -19   0   -8.90   22.00
  -9  19   0  -26.60   23.90
   9  19   0   -0.10   13.70
  -9  19   0    7.80   18.60
   9  19   0  -17.30   15.10
   9  19   0  -34.10   17.70
   0 -20   0   26.70   18.00
   0  20   0   -6.30   11.80
   0  20   0   21.50   14.60
   1 -20   0  170.98   36.30
  -1 -20   0  155.48   30.30
   1  20   0  169.48   14.00
   1  20   0  164.08   25.50
   1  20   0  151.98   22.00
   1  20   0  157.28   28.10
  -1  20   0   98.89   24.80
  -1  20   0  139.79   22.20
   2 -20   0   55.59    8.10
   2 -20   0   32.80    8.80
   2 -20   0   41.90    7.10
   2 -20   0   69.89   24.30
  -2 -20   0   60.39   20.60
  -2  20   0   11.50   15.30
   2  20   0   30.90   15.50
   2  20   0   77.79   21.10
   2  20   0   42.70   10.30
  -2  20   0   47.50   17.30
   3 -20   0  142.09   22.20
   3 -20   0   66.49   15.30
  -3 -20   0  114.39   27.20
   3 -20   0  131.49   19.70
   3 -20   0  125.59   25.40
   3 -20   0  106.09   27.40
   3  20   0  108.59   24.40
   3  20   0  101.49   17.60
  -3  20   0   81.99   19.70
  -3  20   0  100.09   22.90
   3  20   0   99.99   20.60
   4 -20   0   19.40   13.10
   4 -20   0  -13.60    7.20
   4 -20   0   11.20   16.20
   4 -20   0   -8.30   18.50
  -4 -20   0   13.80   13.10
   4 -20   0    3.40   15.70
   4  20   0  -11.80   12.30
   4  20   0   19.60   16.90
  -4  20   0   13.80   13.60
   4  20   0   -5.30   10.50
  -4  20   0   22.20   16.30
   5 -20   0   13.50    8.70
  -5 -20   0   -1.10   16.90
   5 -20   0   -3.90   13.40
   5 -20   0  -22.00   22.00
   5 -20   0   -2.30   15.20
   5  20   0   37.40   19.40
  -5  20   0   -6.80   13.00
   5  20   0   22.20   13.20
  -5  20   0   10.40   16.90
   5  20   0    4.80   13.40
  -6 -20   0   23.60   16.80
   6 -20   0  -16.10   10.00
  -6  20   0   16.20   16.30
   6  20   0   -6.40   17.60
  -6  20   0   10.50   19.00
  -6  20   0    1.20   10.30
   6  20   0    4.20   13.00
   6  20   0   10.20   13.80
   7 -20   0    4.60   18.00
   7 -20   0    6.00   10.60
   7 -20   0   21.70   22.70
  -7 -20   0   23.20   16.30
   7  20   0   11.80   13.60
  -7  20   0   10.60   21.10
  -7  20   0    8.10   20.20
   7  20   0   47.70   19.80
  -7  20   0   -7.00    9.40
   7  20   0   14.90   14.80
  -7  20   0   -1.40   17.10
   8 -20   0   22.00   27.00
   8 -20   0   -5.10    9.60
  -8 -20   0   34.70   17.40
   8 -20   0   27.50   29.20
   8  20   0  -32.00   19.90
  -8  20   0   31.80   14.10
   8  20   0    2.70   15.20
   8  20   0  -11.40   13.80
  -8  20   0    9.20   21.80
  -8  20   0    2.30   22.90
  -8  20   0   45.50   23.20
   0 -21   0  -24.40   14.70
   0  21   0    7.50   14.90
   0  21   0    8.20   14.30
   1 -21   0  120.09   31.10
  -1 -21   0  126.39   31.10
   1  21   0  144.79   27.20
   1  21   0  135.49   11.10
  -1  21   0  109.99   21.80
   1  21   0  101.49   23.20
  -1  21   0  108.29   24.70
   1  21   0  102.59   20.60
   2 -21   0  238.78   42.30
  -2 -21   0  193.58   37.60
   2 -21   0  252.57   11.70
  -2  21   0  188.58   27.90
   2  21   0  248.38   33.40
  -2  21   0  227.48   34.60
   2  21   0  258.17   21.00
   2  21   0  197.88   30.80
   2  21   0  244.08   29.40
   3 -21   0   27.90   18.80
   3 -21   0    3.90   13.30
   3 -21   0   17.20    8.10
  -3 -21   0   15.60   17.00
   3  21   0   33.20   17.50
  -3  21   0   -0.50   14.60
   3  21   0   21.30   15.40
  -3  21   0   20.10   16.50
   3  21   0   20.50   11.30
   4 -21   0  -13.00   14.70
   4 -21   0   -7.50    9.50
  -4 -21   0   12.40   18.50
   4 -21   0  -15.20   14.30
   4  21   0   -2.90   14.90
  -4  21   0   19.80   17.60
   4  21   0  -10.90   10.60
  -4  21   0    4.50   14.70
   4  21   0  -38.70   15.70
   5 -21   0   11.10   10.40
   5 -21   0   59.29   20.00
  -5 -21   0    7.30   16.50
   5  21   0  -22.30   13.00
  -5  21   0   36.40   21.40
  -5  21   0    5.10   19.40
   5  21   0   25.60   16.30
   5  21   0   31.00   20.90
   6 -21   0   -4.90   19.70
  -6 -21   0   31.90   17.20
   6 -21   0   26.10   26.30
   6 -21   0   26.50   11.80
   6  21   0   24.80   15.10
  -6  21   0   38.20   18.70
   6  21   0   20.50   20.40
  -6  21   0   10.10   21.40
   6  21   0   36.10   18.00
   0 -22   0   27.20   18.40
   0  22   0   -9.00   15.30
   0  22   0   30.30   19.10
   1 -22   0   98.39   27.70
  -1 -22   0   89.39   29.30
  -1  22   0  123.99   23.20
   1  22   0  101.59   20.70
   1  22   0  145.79   27.20
   1  22   0   92.19   26.80
  -1  22   0   94.39   24.40
   2 -22   0   13.30   21.50
  -2 -22   0   24.60   18.90
   2  22   0  -13.40   15.30
   2  22   0   23.50   17.50
   2  22   0   21.90   19.00
  -2  22   0   40.30   17.80
  -2  22   0   14.30   17.80
   3 -22   0   -0.90   10.00
   3 -22   0   -2.70   10.20
   3 -22   0  -24.60   15.90
  -3 -22   0   -0.10   16.40
   3 -22   0   -9.20   12.10
   3  22   0   -1.80   15.10
   3  22   0    2.60   11.00
   3  22   0   12.80   17.10
  -3  22   0  -16.70   15.70
   3  22   0  -15.00   17.90
  -3  22   0   -2.50   18.40
   4 -22   0   63.59   11.90
   4 -22   0  147.89   31.10
   4  22   0   49.80   15.70
  -4  22   0   32.70   19.10
   4  22   0   89.19   20.40
   4  22   0   27.80   21.60
  -4  22   0   43.20   23.00
  18   0  -1   17.60   18.40
  18   0  -1   -9.80   22.10
  18   0  -1  -14.00   10.10
  18   0  -1   -4.50    8.70
  18   0  -1  -10.20   25.20
  17   0  -1   -2.00   10.90
  17   0  -1   -8.50    8.90
  17   0  -1    8.60   15.10
  17   0  -1   -5.00   16.60
  17   0  -1   -9.00   22.20
  17   0  -1   25.00   17.30
 -16   0   1    6.50   10.70
 -16   0   1    9.50   20.70
  16   0  -1  -19.10   10.60
  16   0  -1   16.50   15.40
  16   0  -1   -7.20    9.70
 -16   0   1   37.20   19.60
  16   0  -1    0.20   16.10
  16   0  -1   -4.20    6.30
 -15   0   1  316.17   38.80
  15   0  -1  301.87   37.20
 -15   0   1  298.07   41.80
  15   0  -1  305.07   41.30
  15   0  -1  267.07   37.20
  15   0  -1  270.97   25.60
  15   0  -1  268.87   26.40
  15   0  -1  347.77   44.80
 -14   0   1  -12.80   12.00
 -14   0   1  -25.50   13.10
  14   0  -1   -2.90    8.70
 -14   0   1    9.00    7.60
  14   0  -1  -10.60   11.10
  14   0  -1   -4.50    6.10
  14   0  -1   -9.40    9.00
  14   0  -1    5.60    8.20
 -13   0   1  -11.30    5.30
  13   0  -1   -2.90    8.80
  13   0  -1  -20.90   11.00
  13   0  -1   -0.90    4.20
 -13   0   1  -13.10    9.40
 -13   0   1   -7.80   10.80
  13   0  -1    6.50   10.10
  13   0  -1   29.50   11.70
  12   0  -1   -2.60    6.90
  12   0  -1   -6.90    7.20
 -12   0   1   -2.10    8.50
 -12   0   1   -2.10    8.10
  12   0  -1   -7.00    6.10
  12   0  -1   -3.40    4.80
 -12   0   1  -11.50    4.20
  11   0  -1  184.48   26.20
 -11   0   1  208.88   28.00
  11   0  -1  156.08   16.30
  11   0  -1  183.88   24.80
 -11   0   1  200.68   17.60
  11   0  -1  215.88   25.90
 -11   0   1  194.38   25.40
 -10   0   1    4.80    8.80
  10   0  -1    6.80    6.70
  10   0  -1    9.10    7.20
  10   0  -1    9.00    5.40
 -10   0   1    4.90    4.60
  10   0  -1    2.60    3.70
   9   0  -1  103.89   15.50
  -9   0   1   88.49   16.60
  -9   0   1   93.29   16.40
   9   0  -1   78.09   14.70
   9   0  -1   74.89   14.60
   9   0  -1   72.49   10.90
  -9   0   1   75.69   10.80
   8   0  -1   -5.70    4.20
   8   0  -1    4.50    3.90
   8   0  -1    0.00    4.30
  -8   0   1    2.80    3.40
   8   0  -1    2.10    5.00
  -8   0   1    0.30    4.70
  -8   0   1    0.10    5.80
  -7   0   1  679.43   36.50
   7   0  -1  670.63   31.50
  -7   0   1  725.53   38.70
  -7   0   1  738.33   32.10
   7   0  -1  707.33   38.00
   7   0  -1  729.13   36.70
  -7   0   1  746.93   37.30
   7   0  -1  696.03   37.00
  -6   0   1    4.00    3.90
   6   0  -1   -3.20    3.60
  -6   0   1    1.90    3.90
  -6   0   1   -4.80    2.60
   6   0  -1    2.20    3.70
   6   0  -1    9.10    4.80
   6   0  -1    3.20    2.60
  -6   0   1    4.50    3.30
  -5   0   1  696.63   33.50
  -5   0   1  721.93   33.30
   5   0  -1  748.23   33.60
  -5   0   1  740.13   34.60
   5   0  -1  724.63   34.10
   5   0  -1  667.73   33.60
  -5   0   1  760.42   30.20
   5   0  -1  733.93   30.00
  -4   0   1    1.60    2.80
   4   0  -1   -1.20    2.30
   4   0  -1    5.10    4.50
  -4   0   1    0.00    1.80
   4   0  -1    0.10    2.80
  -4   0   1   -3.80    2.70
  -4   0   1   -0.60    3.00
   4   0  -1   -0.40    2.20
  -3   0   1  184.98   12.10
   3   0  -1  204.18   10.60
   3   0  -1  212.08   12.20
  -3   0   1  216.38   12.50
   3   0  -1  214.28   12.60
   3   0  -1  209.78   12.60
  -3   0   1  235.68   13.30
  -2   0   1   -0.80    1.00
   2   0  -1    1.40    2.10
   2   0  -1   -1.20    1.30
  -2   0   1    0.80    1.50
   2   0  -1    0.50    1.60
   2   0  -1    3.70    2.00
  -2   0   1   -0.40    1.30
  -2   0   1   -0.70    0.60
   2   0   1   -0.50    1.70
   2   0   1   -0.10    1.70
  -2   0  -1   -2.50    1.60
   2   0   1   -1.20    1.60
  -2   0  -1   -1.60    1.60
   2   0   1    0.00    2.00
   2   0   1    0.70    2.00
   2   0   1    0.80    1.60
  -3   0  -1 1460.85   54.19
   3   0   1 1366.26   53.29
  -3   0  -1 1381.36   48.80
   3   0   1 1348.86   49.10
  -3   0  -1 1403.56   52.69
   3   0   1 1336.07   48.50
   3   0   1 1378.06   52.09
   4   0   1    1.90    3.60
  -4   0  -1    0.80    3.50
   4   0   1   -0.30    3.00
  -4   0  -1    2.50    3.70
   4   0   1    2.20    2.70
   4   0   1    4.90    2.60
  -4   0  -1   -1.10    2.30
  -5   0  -1  176.68   14.70
   5   0   1  172.48   12.20
  -5   0  -1  147.39   10.90
  -5   0  -1  160.68   15.20
   5   0   1  153.88   13.60
   5   0   1  163.48   11.00
   5   0   1  165.98   14.90
   5   0   1  141.59   13.20
  -6   0  -1    0.90    4.40
   6   0   1   -3.50    2.50
   6   0   1    5.60    5.10
   6   0   1   -1.20    2.90
   6   0   1   -0.50    4.60
  -6   0  -1    1.50    2.10
  -6   0  -1    1.80    4.70
   6   0   1    0.50    1.80
   7   0   1  404.76   28.10
  -7   0  -1  449.36   30.20
   7   0   1  402.16   23.00
  -7   0  -1  412.46   27.50
  -7   0  -1  386.16   22.20
   7   0   1  415.46   27.00
   7   0   1  409.26   26.70
   7   0   1  420.56   22.60
   7   0   1  413.46   30.10
   8   0   1    2.00    5.50
   8   0   1   -2.40    5.20
   8   0   1   -6.10    4.20
  -8   0  -1    8.30    6.20
  -8   0  -1    1.30    4.20
  -8   0  -1   -6.40    5.00
   8   0   1   -6.80    5.50
   8   0   1   -0.40    4.00
   8   0   1   -0.80    2.50
  -9   0  -1  826.12   50.79
   9   0   1  897.91   49.90
   9   0   1  870.21   47.90
   9   0   1  852.21   40.20
   9   0   1  821.92   41.40
  -9   0  -1  935.91   49.99
   9   0   1  820.52   45.80
  -9   0  -1  901.81   41.50
  10   0   1    5.70    7.80
 -10   0  -1    8.30    8.10
  10   0   1   -8.10    8.30
  10   0   1   -7.10    4.60
  10   0   1   -2.20    5.80
 -10   0  -1    0.90   10.00
  10   0   1   -0.50    4.40
  10   0   1   -2.60    3.70
 -10   0  -1   10.00    5.60
  11   0   1   -0.40    5.30
  11   0   1   -2.70    5.10
  11   0   1    3.50    5.00
  11   0   1    2.60    6.30
 -11   0  -1   -2.90   10.20
 -11   0  -1   -6.80    5.00
  11   0   1    8.80    9.30
  11   0   1   -1.90    8.80
 -11   0  -1   -0.30    8.90
  12   0   1   -4.70    6.20
  12   0   1    6.40    7.70
  12   0   1   -0.90   11.10
 -12   0  -1   -6.00    5.30
 -12   0  -1    1.20    9.20
  12   0   1   -7.70    9.00
  12   0   1    3.40    8.40
  12   0   1   -0.20    5.40
 -12   0  -1   16.30   12.10
  12   0   1   -2.10    9.90
  13   0   1 1635.94   76.39
  13   0   1 1721.33   90.69
 -13   0  -1 1860.61   77.79
  13   0   1 1659.03   88.29
 -13   0  -1 1681.03   87.69
  13   0   1 1838.82   88.89
 -13   0  -1 1601.14   91.69
  13   0   1 1819.12   88.89
 -14   0  -1   11.70   17.30
  14   0   1   12.90   12.20
  14   0   1    1.10   14.80
  14   0   1   11.50    8.60
 -14   0  -1   18.40    9.90
  14   0   1    5.70   14.70
  14   0   1   -0.50    7.90
  14   0   1    3.20   10.40
 -15   0  -1   20.90   18.60
  15   0   1   42.40   12.20
  15   0   1   43.20   19.00
 -15   0  -1   57.49   22.50
  15   0   1   42.60   20.90
 -15   0  -1   21.10    8.10
  15   0   1   14.60   11.10
  15   0   1   32.10   21.80
  15   0   1   16.20   15.80
  15   0   1   28.40   16.40
  16   0   1   14.90   15.10
  16   0   1   12.20   20.50
  16   0   1   -6.10   13.10
  16   0   1    1.20    5.80
  16   0   1   22.20   12.80
  16   0   1   -8.70   11.30
  17   0   1   16.70   22.80
  17   0   1    5.30   10.80
  17   0   1   22.50   14.50
  17   0   1   -5.50   28.00
  17   0   1   13.20   15.40
  17   0   1   24.60   19.60
  18   0   1   12.60   24.30
  18   0   1  -25.70   19.10
  18  -1  -1    8.50   13.20
  18  -1  -1  -17.10   22.40
  18  -1  -1    5.90   19.40
  18  -1  -1    1.50   12.30
  18  -1  -1   -0.50   16.20
  18   1  -1   13.00   14.70
  18   1  -1    3.80   12.50
  18   1  -1   24.40   20.00
  18   1  -1  -10.50   23.80
  18   1  -1    7.30   11.00
  17  -1  -1   35.20   24.70
  17  -1  -1    2.00   17.00
  17  -1  -1  -11.30   10.50
  17  -1  -1   -6.40    7.50
  17  -1  -1    4.60   16.70
  17  -1  -1    5.60   13.50
  17   1  -1  -11.20   14.10
  17   1  -1  -53.39   14.90
  17   1  -1  -16.70   21.20
  17   1  -1    6.50   18.20
  17   1  -1    5.40    9.60
  17   1  -1   -2.40   10.80
  16  -1  -1  -10.80   11.70
  16  -1  -1    8.40   21.30
 -16  -1   1   -5.90    8.60
  16  -1  -1    5.70   14.30
 -16  -1   1   25.30   22.70
  16  -1  -1    7.40    9.60
  16  -1  -1  -25.60    9.50
  16  -1  -1    6.20   15.10
  16   1  -1   -3.10   14.90
  16   1  -1    9.60   10.20
 -16   1   1   14.80   20.70
 -16   1   1   20.20   20.80
  16   1  -1   -1.50   12.80
  16   1  -1    7.60    8.30
 -16   1   1   -0.50    9.60
  16   1  -1   19.70   15.20
  15  -1  -1  -11.00   11.70
  15  -1  -1    6.20    5.70
 -15  -1   1   16.90   15.60
  15  -1  -1    6.70   16.60
  15  -1  -1  -11.40   10.10
  15  -1  -1   12.30    9.20
 -15  -1   1   16.70    9.90
  15  -1  -1    8.60   15.20
 -15  -1   1    0.90   19.80
  15   1  -1   15.50   10.70
  15   1  -1   -0.80   13.30
  15   1  -1   11.80    9.30
  15   1  -1   -3.80   15.00
 -15   1   1   22.90   17.30
  15   1  -1    9.50    6.90
 -15   1   1   38.80   19.40
 -15   1   1    3.40    9.00
  15   1  -1    8.90   13.50
  14  -1  -1    6.60   13.50
  14  -1  -1   23.90   13.20
  14  -1  -1    3.90    7.70
 -14  -1   1   30.70   15.80
 -14  -1   1    9.50   11.90
 -14  -1   1   19.40    9.00
 -14   1   1   12.90    8.00
  14   1  -1   15.10   12.80
  14   1  -1    1.30    5.70
  14   1  -1    3.00    9.70
 -14   1   1   15.10   13.70
 -14   1   1   -3.10   13.70
  14   1  -1   10.30   12.00
  14   1  -1   -3.40    6.80
 -13  -1   1   52.39   17.70
 -13  -1   1   49.10   10.80
  13  -1  -1   41.40   11.00
  13  -1  -1   61.59   16.30
  13  -1  -1   41.10   18.40
  13  -1  -1   53.99   15.50
 -13  -1   1   28.40   13.80
  13  -1  -1   14.90   14.60
 -13   1   1   46.40   14.90
 -13   1   1   35.90   11.00
  13   1  -1   44.20   13.90
  13   1  -1   32.50   10.10
  13   1  -1   54.19   15.90
  13   1  -1   68.39   19.20
 -13   1   1   27.50   13.40
  12  -1  -1   12.20   10.70
 -12  -1   1   17.50   13.20
 -12  -1   1    8.60    6.00
  12  -1  -1    7.80    9.80
  12  -1  -1   -1.60    9.40
  12  -1  -1    2.00    4.60
  12  -1  -1   12.30    8.30
 -12  -1   1    6.30    9.10
  12   1  -1   15.10    8.60
  12   1  -1    8.80    7.50
 -12   1   1   10.50   12.00
 -12   1   1    0.00   10.90
  12   1  -1   11.10    8.70
 -12   1   1    9.20    5.90
  12   1  -1    2.70    5.80
 -11  -1   1  309.47   28.00
  11  -1  -1  315.17   29.40
  11  -1  -1  309.47   29.70
 -11  -1   1  392.06   32.80
  11  -1  -1  394.26   33.50
 -11  -1   1  303.37   21.80
  11  -1  -1  320.37   27.60
  11  -1  -1  355.56   24.20
  11   1  -1  333.17   28.50
  11   1  -1  288.67   28.60
 -11   1   1  297.87   22.30
 -11   1   1  378.16   32.50
  11   1  -1  334.57   23.10
  11   1  -1  342.87   29.50
 -11   1   1  338.37   30.40
  10  -1  -1  167.48   23.70
  10  -1  -1  189.28   16.30
 -10  -1   1  174.48   22.40
 -10  -1   1  173.78   24.30
  10  -1  -1  209.68   20.30
  10  -1  -1  172.98   23.00
 -10   1   1  216.28   17.20
  10   1  -1  192.08   23.60
  10   1  -1  213.08   17.00
  10   1  -1  215.68   21.70
  10   1  -1  193.88   24.50
 -10   1   1  189.58   25.00
  -9  -1   1  331.07   20.80
   9  -1  -1  355.96   22.20
   9  -1  -1  353.26   27.60
   9  -1  -1  362.66   28.10
   9  -1  -1  393.86   26.70
  -9  -1   1  342.57   27.80
  -9  -1   1  339.87   26.50
  -9   1   1  340.87   21.90
   9   1  -1  351.96   26.50
   9   1  -1  348.57   21.50
  -9   1   1  359.26   27.70
   9   1  -1  340.67   26.50
  -9   1   1  353.66   28.50
   9   1  -1  358.46   27.40
   8  -1  -1  249.48   17.40
  -8  -1   1  286.37   23.30
   8  -1  -1  253.47   22.30
   8  -1  -1  246.38   21.90
  -8  -1   1  299.37   22.50
  -8  -1   1  286.07   17.40
   8  -1  -1  234.18   19.20
   8   1  -1  314.07   23.10
  -8   1   1  252.87   22.50
   8   1  -1  277.27   22.60
   8   1  -1  280.17   17.80
  -8   1   1  258.47   22.40
   8   1  -1  270.47   21.40
  -8   1   1  288.47   18.50
   7  -1  -1  643.54   35.10
  -7  -1   1  603.64   34.30
   7  -1  -1  635.24   35.20
  -7  -1   1  645.24   34.60
  -7  -1   1  612.44   33.20
   7  -1  -1  634.94   32.70
  -7  -1   1  593.44   28.00
   7   1  -1  591.64   32.80
  -7   1   1  623.94   29.20
  -7   1   1  583.64   34.40
   7   1  -1  646.84   28.80
  -7   1   1  604.84   32.60
  -7   1   1  593.04   33.70
   7   1  -1  589.64   33.00
   7   1  -1  572.64   33.50
  -6  -1   1  177.38   14.80
  -6  -1   1  188.58   16.20
  -6  -1   1  205.48   12.60
  -6  -1   1  196.78   16.00
   6  -1  -1  186.88   16.20
   6  -1  -1  167.98   12.30
   6  -1  -1  153.38   13.80
  -6   1   1  166.38   15.40
  -6   1   1  199.88   16.50
   6   1  -1  173.98   17.60
   6   1  -1  171.98   15.30
  -6   1   1  176.28   14.40
   6   1  -1  167.48   11.90
  -6   1   1  176.78   12.60
   5  -1  -1  233.28   14.00
  -5  -1   1  251.57   13.60
   5  -1  -1  241.68   17.50
  -5  -1   1  259.97   17.30
  -5  -1   1  245.08   16.50
  -5  -1   1  251.47   17.10
   5  -1  -1  238.68   17.20
   5  -1  -1  259.37   16.10
   5   1  -1  229.48   16.20
  -5   1   1  249.68   17.40
   5   1  -1  238.68   16.20
  -5   1   1  246.48   17.40
  -5   1   1  254.77   16.10
   5   1  -1  252.57   13.80
   5   1  -1  234.78   16.90
  -5   1   1  216.98   13.70
   4  -1  -1  126.49   10.00
   4  -1  -1  117.49   10.90
  -4  -1   1  113.09   10.50
  -4  -1   1  120.39   10.90
   4  -1  -1  146.29    9.50
  -4  -1   1  134.69   10.60
  -4  -1   1  148.59    8.80
   4  -1  -1  133.69   11.90
  -4   1   1  124.09   10.00
   4   1  -1  120.69   10.50
   4   1  -1  125.99    8.50
   4   1  -1  124.69   10.40
  -4   1   1  126.09   11.70
  -4   1   1  130.99   11.10
   4   1  -1  128.09   10.80
  -4   1   1  129.99    8.80
   3  -1  -1 3124.09  103.79
   3  -1  -1 2924.81  105.39
   3  -1  -1 3146.39  106.09
  -3  -1   1 3076.39  101.39
  -3  -1   1 3127.49  104.39
  -3  -1   1 3229.78  105.39
  -3  -1   1 3233.48  107.79
   3  -1  -1 3033.60  102.29
   3   1  -1 3077.49  101.59
   3   1  -1 3182.78  104.59
   3   1  -1 3107.69  104.69
  -3   1   1 3089.29  102.29
  -3   1   1 3106.89  103.89
  -3   1   1 3120.89  105.79
   3   1  -1 3071.59  105.19
   2  -1  -1  136.19    8.90
   2  -1  -1  145.99    7.40
   2  -1  -1  140.69    7.80
  -2  -1   1  115.99    6.40
  -2  -1   1  111.19    7.80
  -2  -1   1  120.39    7.70
   2  -1  -1  127.09    8.60
  -2  -1   1  132.09    7.50
   2   1  -1  108.89    7.70
   2   1  -1  119.09    8.10
   2   1  -1  126.49    6.70
  -2   1   1  143.89    8.80
  -2   1   1  132.19    8.60
  -2   1   1  133.09    7.50
  -2   1   1  143.39    7.30
   2   1  -1  103.59    7.00
   0  -1   1  175.28    9.90
   1  -1   1  810.52   28.90
   1  -1   1  805.92   30.40
   1  -1   1  803.62   29.50
   1  -1   1  826.62   28.40
  -1   1  -1  780.42   28.30
   1   1   1  784.72   28.50
   1   1   1  774.62   27.00
   1   1   1  786.62   28.60
  -1   1  -1  809.72   28.80
   1   1   1  781.82   27.10
  -1   1  -1  815.42   30.40
   1   1   1  783.92   30.90
  -1   1  -1  809.12   30.60
   2  -1   1  552.34   24.20
   2  -1   1  555.14   24.90
   2  -1   1  552.44   21.80
   2  -1   1  493.35   24.30
   2  -1   1  545.25   24.20
   2  -1   1  540.85   22.60
  -2  -1  -1  546.75   20.90
   2  -1   1  546.95   22.00
  -2  -1  -1  594.04   28.30
  -2  -1  -1  569.44   23.30
   2   1   1  551.54   22.80
  -2   1  -1  535.65   21.90
   2   1   1  595.24   25.50
   2   1   1  544.15   20.60
   2   1   1  527.45   20.80
  -2   1  -1  588.44   27.40
  -2   1  -1  587.54   25.30
  -2   1  -1  543.75   21.80
  -2   1  -1  588.44   24.90
   3  -1   1 5760.92  188.58
  -3  -1  -1 5866.31  187.08
   3  -1   1 5851.41  193.58
   3  -1   1 5768.02  192.18
   3  -1   1 5706.43  192.28
  -3  -1  -1 5950.90  190.88
   3  -1   1 5803.22  188.08
   3  -1   1 5522.35  189.58
  -3  -1  -1 5800.62  193.68
   3   1   1 5997.40  193.48
  -3   1  -1 5843.82  188.28
  -3   1  -1 5893.01  192.98
  -3   1  -1 5822.72  192.78
   3   1   1 5786.62  187.48
   3   1   1 5812.42  190.28
   3   1   1 5848.51  186.88
   4  -1   1   14.10    5.20
  -4  -1  -1   19.10    4.20
  -4  -1  -1   17.70    6.70
   4  -1   1   25.30    6.90
   4  -1   1   17.80    4.10
   4  -1   1   20.50    6.00
  -4  -1  -1   27.30    6.40
   4  -1   1   15.90    5.20
   4   1   1   14.70    5.10
   4   1   1   24.20    5.90
  -4   1  -1   23.10    4.60
  -4   1  -1   15.50    5.90
  -4   1  -1   36.30    8.20
   4   1   1   20.30    3.80
   4   1   1   24.70    6.40
   5  -1   1 2012.60   76.89
   5  -1   1 1987.10   74.69
   5  -1   1 1998.70   77.49
  -5  -1  -1 1948.80   75.39
   5  -1   1 2025.70   79.09
   5  -1   1 1904.81   70.69
  -5  -1  -1 2023.50   78.89
   5  -1   1 1990.10   72.19
  -5  -1  -1 1935.01   70.09
   5   1   1 2012.70   75.19
  -5   1  -1 2090.19   71.89
  -5   1  -1 2012.30   78.49
   5   1   1 1955.90   69.79
   5   1   1 1900.11   75.69
   5   1   1 1976.00   77.49
  -5   1  -1 1978.10   77.19
   6  -1   1   88.59   13.60
   6  -1   1   97.29   12.60
  -6  -1  -1  105.59    9.70
   6  -1   1   98.39   12.10
   6  -1   1   94.39   13.40
  -6  -1  -1   95.89   13.70
   6  -1   1  115.49   16.60
  -6  -1  -1  101.39   15.80
   6  -1   1   86.99   12.90
   6   1   1   83.49   13.10
  -6   1  -1  100.19   14.40
   6   1   1  113.09    9.80
  -6   1  -1  100.89    9.90
   6   1   1  101.69   14.00
   6   1   1  101.29   13.00
  -6   1  -1   87.99   14.90
  -7  -1  -1  391.36   28.40
  -7  -1  -1  318.77   19.50
   7  -1   1  350.06   23.60
   7  -1   1  342.07   20.40
  -7  -1  -1  377.06   25.90
   7  -1   1  361.66   26.40
   7  -1   1  350.06   25.30
   7  -1   1  349.87   27.30
   7  -1   1  379.86   22.30
   7   1   1  368.86   21.30
   7   1   1  394.66   25.60
  -7   1  -1  362.06   21.30
  -7   1  -1  348.67   26.80
   7   1   1  364.46   24.60
   7   1   1  366.46   26.60
   7   1   1  400.66   20.90
  -7   1  -1  344.47   25.80
   8  -1   1   28.00   10.30
   8  -1   1   28.70    7.60
  -8  -1  -1   40.20   10.40
   8  -1   1   15.70    9.80
   8  -1   1   24.70    6.60
  -8  -1  -1   44.70   12.10
  -8  -1  -1   34.00    7.40
   8  -1   1   34.30   10.20
   8  -1   1   50.29   11.50
  -8   1  -1   45.30   12.60
   8   1   1   42.50    7.80
  -8   1  -1   33.80   10.50
   8   1   1   24.90    9.30
   8   1   1   36.60    9.70
   8   1   1   30.40   10.10
  -8   1  -1   33.30    7.60
  -9  -1  -1  309.57   20.90
   9  -1   1  326.07   26.80
  -9  -1  -1  282.67   27.50
   9  -1   1  289.07   21.50
   9  -1   1  315.97   27.70
   9  -1   1  313.47   24.60
   9  -1   1  334.37   21.50
   9   1   1  290.87   26.20
   9   1   1  322.07   26.10
  -9   1  -1  313.27   21.50
   9   1   1  296.57   21.00
   9   1   1  307.07   20.40
   9   1   1  277.67   24.90
  -9   1  -1  289.97   26.80
 -10  -1  -1   42.80   13.50
  10  -1   1   36.80    9.10
 -10  -1  -1   67.29   15.60
  10  -1   1   43.30   11.00
  10  -1   1   68.69   17.80
 -10  -1  -1   39.00    8.80
  10  -1   1   38.60   11.80
  10  -1   1   58.99   12.10
  10  -1   1   48.90   13.00
 -10   1  -1   47.40   12.30
 -10   1  -1   46.40   10.20
 -10   1  -1   52.99   14.80
  10   1   1   48.70   10.40
  10   1   1   33.30   10.80
  10   1   1   67.09   16.00
  10   1   1   47.60    9.60
  10   1   1   44.30   12.50
 -11  -1  -1    7.50    8.90
  11  -1   1   11.20    6.00
  11  -1   1    7.70    9.90
  11  -1   1    3.70    9.00
  11  -1   1    7.80    9.40
 -11  -1  -1   -0.90    3.30
 -11  -1  -1    4.70   12.10
  11  -1   1    6.50    7.50
  11  -1   1   14.80    8.20
  11  -1   1    5.00    9.00
 -11   1  -1   -5.90    5.60
  11   1   1    8.30    9.10
  11   1   1    7.60    7.00
 -11   1  -1  -15.50    7.90
  11   1   1   11.80    8.60
  11   1   1    8.70   11.30
  11   1   1    1.80    7.90
  11   1   1   -5.40    4.10
 -11   1  -1   -7.30    9.50
  12  -1   1  379.16   36.60
  12  -1   1  380.96   36.80
  12  -1   1  400.16   29.50
 -12  -1  -1  403.36   28.10
  12  -1   1  421.76   37.70
 -12  -1  -1  347.57   35.30
  12  -1   1  421.46   34.00
 -12  -1  -1  353.46   33.50
  12  -1   1  379.86   34.50
  12  -1   1  391.76   27.60
  12   1   1  404.66   27.30
 -12   1  -1  435.66   37.70
 -12   1  -1  383.06   27.90
  12   1   1  409.96   36.40
  12   1   1  386.96   28.10
 -12   1  -1  341.97   35.90
  12   1   1  414.16   34.40
  12   1   1  467.95   36.50
  12   1   1  291.97   36.50
 -13  -1  -1   95.09   15.20
 -13  -1  -1   79.69   21.40
  13  -1   1   75.79   17.00
  13  -1   1   70.09   20.40
  13  -1   1   64.39   20.50
  13  -1   1   72.99   15.60
  13  -1   1   86.49   15.40
  13  -1   1   94.59   16.40
 -13  -1  -1   21.80   14.80
  13   1   1   67.59   20.90
 -13   1  -1   63.89   14.00
 -13   1  -1   79.29   21.10
 -13   1  -1  101.89   24.60
  13   1   1   96.29   17.60
  13   1   1   66.69   18.00
  13   1   1   85.59   20.80
  13   1   1  107.69   21.20
  13   1   1   87.99   15.00
  14  -1   1   64.39   16.60
 -14  -1  -1   97.79   22.30
  14  -1   1   46.80   17.30
  14  -1   1   72.19   24.80
  14  -1   1   29.70   10.80
  14  -1   1   70.29   19.50
  14  -1   1   84.89   16.30
  14   1   1   56.39   13.30
  14   1   1   67.09   20.20
 -14   1  -1   74.59   23.50
  14   1   1   85.99   23.40
  14   1   1   52.99   15.90
  14   1   1   50.19   12.40
  14   1   1   51.29   16.40
 -14   1  -1   56.99   13.90
  15  -1   1   51.39   19.10
  15  -1   1   49.80   23.40
 -15  -1  -1  135.89   31.10
 -15  -1  -1   88.99   24.90
  15  -1   1   89.49   20.90
  15  -1   1   80.99   17.80
  15  -1   1  118.69   29.30
 -15  -1  -1   79.19   16.80
  15  -1   1   48.70   17.00
  15  -1   1   91.99   17.30
 -15   1  -1   36.30   20.50
  15   1   1   49.30   17.80
 -15   1  -1   80.89   24.80
  15   1   1   86.79   22.70
 -15   1  -1   86.09   17.10
  15   1   1  125.49   28.30
  15   1   1   85.69   21.30
  15   1   1   60.09   13.90
  15   1   1   99.49   17.20
  15   1   1   68.39   19.70
  16  -1   1    8.90   15.90
  16  -1   1   21.90   15.50
  16  -1   1   -9.70   13.30
  16  -1   1    8.00   10.10
  16  -1   1   10.20   22.00
  16  -1   1    4.80    7.40
  16   1   1   -8.10   13.50
  16   1   1  -13.70    6.80
  16   1   1    4.50   14.50
  16   1   1    8.00   13.60
  16   1   1   -4.20    9.80
  17  -1   1  168.28   24.70
  17  -1   1  151.98   36.20
  17  -1   1  144.09   28.30
  17  -1   1  166.48   30.40
  17  -1   1  112.89   28.10
  17   1   1   85.79   19.80
  17   1   1  168.98   33.80
  17   1   1  123.99   27.00
  17   1   1   90.09   19.30
  17   1   1  140.79   33.30
  18  -2  -1   42.80   22.00
  18  -2  -1   43.40   22.70
  18  -2  -1   41.60   26.50
  18  -2  -1   25.90   16.60
  18  -2  -1   47.80   13.90
  18  -2  -1   32.40   28.90
  18   2  -1   -8.30   20.00
  18   2  -1   31.00   15.20
  18   2  -1   70.29   29.60
  17  -2  -1   33.00   13.10
  17  -2  -1   67.69   23.30
  17  -2  -1   45.00   18.70
  17  -2  -1   75.49   16.80
  17  -2  -1   39.60   25.80
  17  -2  -1   27.20   18.40
  17   2  -1   36.30   19.90
  17   2  -1   55.09   15.30
  17   2  -1   49.20   14.40
  17   2  -1   68.09   19.70
  17   2  -1   38.60   18.10
 -16  -2   1  -15.70    9.50
  16  -2  -1   -3.40    8.40
  16  -2  -1   16.50   14.40
 -16  -2   1   10.10   21.90
  16  -2  -1    6.50   15.20
  16  -2  -1  -15.30   14.90
  16  -2  -1  -10.70   10.80
 -16   2   1   -8.50   17.70
  16   2  -1   10.40   16.20
  16   2  -1   -3.00    8.20
  16   2  -1  -25.70   12.30
  16   2  -1   22.80   12.60
  16   2  -1   28.10   15.20
 -16   2   1    2.90   10.30
  15  -2  -1   36.10   15.50
  15  -2  -1   39.10   14.00
  15  -2  -1   76.09   19.70
 -15  -2   1   28.60   25.30
 -15  -2   1   45.20   12.90
  15  -2  -1   20.80   18.10
  15  -2  -1   36.50   12.00
  15  -2  -1   39.20   19.00
 -15   2   1   61.09   19.00
  15   2  -1   95.09   21.10
  15   2  -1   22.90   15.30
  15   2  -1   65.19   13.70
  15   2  -1   45.40   19.00
  15   2  -1   43.30   12.20
 -15   2   1   96.59   23.20
 -15   2   1   64.49   15.90
  14  -2  -1   27.50   11.30
  14  -2  -1   21.10    8.50
 -14  -2   1    3.60   14.50
  14  -2  -1    3.10   10.20
  14  -2  -1   31.40   14.80
 -14  -2   1   19.30    8.20
  14  -2  -1   23.80   13.00
  14   2  -1   18.50    8.90
  14   2  -1   23.00   13.30
 -14   2   1   45.70   19.40
  14   2  -1   22.50   14.00
 -14   2   1   38.80   10.90
  14   2  -1   19.70   12.20
 -13  -2   1   14.10    7.80
  13  -2  -1    5.90    6.40
  13  -2  -1   -1.90    4.90
 -13  -2   1   -2.90   10.80
 -13  -2   1   17.60   11.60
  13  -2  -1    7.30    8.50
  13  -2  -1   -2.40   12.80
  13  -2  -1   -6.40    8.10
 -13   2   1   -7.40    9.90
  13   2  -1    8.40    9.70
  13   2  -1    7.50    6.80
 -13   2   1    0.40    5.40
  13   2  -1   -5.00    9.40
 -13   2   1    0.20    9.70
  12  -2  -1   53.09   16.80
  12  -2  -1   23.60   13.50
  12  -2  -1   39.00    9.90
  12  -2  -1   42.50   12.00
  12  -2  -1   61.39   15.20
 -12  -2   1   53.59   15.00
 -12  -2   1   25.80   12.60
 -12  -2   1   35.60    9.20
 -12   2   1   49.80   10.60
  12   2  -1   63.39   16.70
 -12   2   1   31.50   15.10
  12   2  -1   42.30   10.60
 -12   2   1   25.70   14.10
  12   2  -1   41.50   13.70
  12   2  -1   34.40   12.40
 -11  -2   1   73.99   16.30
  11  -2  -1   99.79   17.30
 -11  -2   1   96.19   13.20
 -11  -2   1   83.29   18.70
  11  -2  -1   90.89   19.00
  11  -2  -1   95.49   14.40
  11  -2  -1   99.59   19.70
  11  -2  -1  110.29   21.30
 -11   2   1  119.99   16.20
 -11   2   1  121.69   22.30
 -11   2   1  104.39   19.20
  11   2  -1  115.49   20.50
  11   2  -1   75.59   12.40
  11   2  -1   72.59   16.10
  11   2  -1   93.89   18.50
  10  -2  -1  296.87   27.30
  10  -2  -1  286.97   20.80
 -10  -2   1  300.67   20.30
 -10  -2   1  328.47   29.20
 -10  -2   1  316.97   26.40
  10  -2  -1  284.97   28.20
  10  -2  -1  326.57   28.90
  10  -2  -1  300.67   24.40
 -10   2   1  310.67   28.60
  10   2  -1  287.97   26.50
 -10   2   1  341.97   29.20
  10   2  -1  299.97   26.40
  10   2  -1  332.67   26.70
 -10   2   1  310.77   22.20
  10   2  -1  301.37   20.80
  -9  -2   1  183.08   18.50
   9  -2  -1  164.58   22.80
  -9  -2   1  198.68   15.00
   9  -2  -1  152.58   14.40
  -9  -2   1  184.88   22.80
   9  -2  -1  185.08   23.50
   9  -2  -1  170.48   16.90
   9  -2  -1  197.38   24.60
  -9   2   1  133.59   19.90
   9   2  -1  184.68   14.50
  -9   2   1  197.88   16.20
   9   2  -1  203.08   20.40
   9   2  -1  173.28   17.90
  -9   2   1  161.88   21.80
   9   2  -1  166.98   22.00
  -8  -2   1   24.50    8.20
  -8  -2   1   29.90    9.30
   8  -2  -1   28.90    8.40
  -8  -2   1   28.10    6.30
   8  -2  -1   28.70    6.70
   8  -2  -1   27.60    8.90
   8  -2  -1   22.60    9.10
   8  -2  -1   15.80    9.40
   8   2  -1   21.30    5.10
  -8   2   1   18.60    5.50
   8   2  -1   13.40    7.20
   8   2  -1   29.90    8.90
  -8   2   1   17.90    8.50
  -8   2   1   13.50    6.40
   8   2  -1   11.50    5.80
  -7  -2   1  218.78   14.10
   7  -2  -1  210.58   19.50
  -7  -2   1  182.38   16.90
   7  -2  -1  191.78   18.00
  -7  -2   1  198.28   18.30
  -7  -2   1  199.18   18.30
   7  -2  -1  224.48   19.70
   7  -2  -1  219.28   19.50
   7  -2  -1  220.78   15.10
   7   2  -1  205.68   13.90
  -7   2   1  234.28   15.40
   7   2  -1  223.48   18.50
  -7   2   1  242.98   20.30
  -7   2   1  224.38   17.40
   7   2  -1  213.08   17.20
  -7   2   1  192.38   18.40
   7   2  -1  227.98   18.80
   6  -2  -1   22.20    7.20
   6  -2  -1   14.30    6.60
   6  -2  -1   17.20    4.70
   6  -2  -1   21.70    7.10
   6  -2  -1   21.40    6.40
  -6  -2   1    9.70    3.80
  -6  -2   1   26.10    7.60
  -6  -2   1   11.90    5.40
  -6  -2   1   12.80    5.60
   6   2  -1   23.00    6.50
  -6   2   1   17.20    6.20
  -6   2   1   19.50    5.40
  -6   2   1   10.90    5.70
   6   2  -1   11.80    3.80
  -6   2   1   11.50    4.50
   6   2  -1   36.40    7.80
   6   2  -1   11.70    4.20
  -5  -2   1  350.96   21.10
   5  -2  -1  310.27   20.50
   5  -2  -1  321.87   20.90
   5  -2  -1  308.77   17.90
  -5  -2   1  324.17   20.10
  -5  -2   1  321.77   15.70
  -5  -2   1  294.87   18.10
   5  -2  -1  336.77   17.40
   5  -2  -1  306.87   20.60
   5   2  -1  294.97   15.60
  -5   2   1  321.17   17.00
  -5   2   1  327.47   18.50
  -5   2   1  336.37   20.80
   5   2  -1  341.47   19.70
  -5   2   1  320.77   21.00
   5   2  -1  313.57   18.80
   5   2  -1  310.27   20.00
   4  -2  -1   82.59   10.70
  -4  -2   1   83.49    9.70
  -4  -2   1   86.19    6.40
   4  -2  -1   79.19    7.70
   4  -2  -1   59.29    8.90
  -4  -2   1   84.99    9.50
   4  -2  -1   80.49   10.40
  -4  -2   1   64.79    9.20
   4  -2  -1   80.49    7.00
  -4   2   1   77.79   10.30
  -4   2   1   72.19    6.80
   4   2  -1   81.49    6.50
   4   2  -1   77.39    9.50
   4   2  -1   91.79    8.60
   4   2  -1   66.49    8.40
  -4   2   1   69.79    7.10
  -4   2   1   63.69    9.20
   3  -2  -1   14.00    3.70
  -3  -2   1   18.40    4.30
  -3  -2   1   11.40    2.60
  -3  -2   1   12.50    3.20
   3  -2  -1    4.50    3.50
  -3  -2   1   12.30    4.00
   3  -2  -1    1.90    2.90
   3  -2  -1   10.00    4.40
   3  -2  -1    8.00    2.80
  -3   2   1    4.90    3.80
  -3   2   1    7.80    2.60
   3   2  -1   13.70    3.70
   3   2  -1   12.90    3.70
   3   2  -1    9.80    2.50
  -3   2   1   12.00    4.50
   3   2  -1    8.20    3.40
  -3   2   1    8.60    2.70
   2  -2  -1    7.10    2.90
  -2  -2   1    1.40    1.50
   2  -2  -1    2.00    1.70
   2  -2  -1    3.00    1.80
   2  -2  -1    3.10    1.80
  -2  -2   1    5.70    2.60
  -2  -2   1    4.70    2.50
  -2  -2   1    4.20    2.50
   2   2  -1    0.10    1.40
  -2   2   1    4.60    2.30
   2   2  -1    2.60    2.30
  -2   2   1    0.90    1.50
  -2   2   1    0.50    2.30
  -2   2   1    3.50    2.00
   2   2  -1    1.30    1.50
   2   2  -1    0.00    1.80
  -1  -2   1  876.71   31.80
  -1  -2   1  905.11   32.10
   1  -2  -1  884.91   30.50
   1  -2  -1  884.71   30.50
  -1  -2   1  889.91   30.30
  -1  -2   1  911.71   34.40
  -1  -2   1  863.01   32.90
  -1   2   1  900.81   30.50
   1   2  -1  926.61   32.30
   1   2  -1  882.41   34.10
  -1   2   1  919.71   32.30
   1   2  -1  896.91   29.60
   1   2  -1  863.01   31.90
  -1   2   1  894.91   30.60
   1   2  -1  883.61   30.40
  -1   2   1  909.21   30.50
   0  -2   1    2.70    1.80
   0  -2   1    1.20    1.10
   0  -2   1   -0.30    0.90
   0  -2  -1    0.70    1.80
   0  -2  -1    0.20    0.60
   0  -2   1   -0.30    1.50
   0  -2   1    0.00    1.60
   0  -2  -1    0.40    0.70
   0  -2   1   -0.20    0.90
   0   2   1    1.10    1.80
   0   2   1   -0.70    0.80
   0   2  -1    1.20    1.80
   0   2   1    0.20    1.10
   0   2  -1    2.20    1.30
   0   2  -1   -0.50    1.60
   0   2  -1   -0.20    1.10
   0   2  -1    0.40    0.90
   1  -2   1 1273.77   44.50
  -1  -2  -1 1297.07   42.00
   1  -2   1 1333.47   45.80
  -1  -2  -1 1336.17   48.60
   1  -2   1 1371.46   47.00
   1  -2   1 1261.67   47.00
   1  -2   1 1346.17   44.80
  -1  -2  -1 1259.87   42.90
   1  -2   1 1297.37   47.40
   1  -2   1 1274.17   46.90
   1   2   1 1288.87   48.20
   1   2   1 1316.27   43.20
  -1   2  -1 1290.07   44.70
  -1   2  -1 1269.07   47.30
  -1   2  -1 1321.67   47.40
   1   2   1 1265.27   42.70
  -1   2  -1 1303.97   45.70
  -1   2  -1 1283.07   47.20
  -1   2  -1 1307.17   44.70
   1   2   1 1289.87   42.20
   2  -2   1  344.67   15.60
   2  -2   1  365.66   18.40
  -2  -2  -1  332.17   18.70
   2  -2   1  347.87   17.50
   2  -2   1  369.16   18.60
  -2  -2  -1  358.56   15.60
  -2  -2  -1  312.77   12.50
   2  -2   1  370.26   18.00
   2  -2   1  328.57   18.40
   2  -2   1  355.06   17.30
  -2  -2  -1  343.87   13.80
  -2   2  -1  352.76   16.10
   2   2   1  371.36   19.20
  -2   2  -1  360.06   17.80
   2   2   1  336.87   13.50
  -2   2  -1  343.47   18.40
  -2   2  -1  342.37   15.70
   2   2   1  344.27   13.80
   2   2   1  341.57   15.20
  -2   2  -1  347.07   18.40
  -3  -2  -1 1743.93   58.49
   3  -2   1 1723.23   64.59
  -3  -2  -1 1815.62   61.79
  -3  -2  -1 1751.12   66.09
   3  -2   1 1657.53   63.29
   3  -2   1 1747.93   66.09
   3  -2   1 1657.03   64.19
   3  -2   1 1635.44   60.19
   3  -2   1 1718.33   65.39
   3  -2   1 1701.33   61.09
   3   2   1 1799.42   61.39
  -3   2  -1 1737.63   65.79
  -3   2  -1 1718.53   64.59
  -3   2  -1 1686.63   60.79
   3   2   1 1763.02   58.29
   3   2   1 1757.42   65.39
  -3   2  -1 1655.93   64.69
  -4  -2  -1  143.29   13.80
   4  -2   1  116.89   11.50
   4  -2   1  144.79   10.00
  -4  -2  -1  148.49   11.30
  -4  -2  -1  127.39    8.50
   4  -2   1  155.38   11.20
   4  -2   1  137.09   10.80
   4  -2   1  144.39   13.20
   4  -2   1  129.79   12.00
   4  -2   1  121.29   12.10
  -4   2  -1  126.69   12.60
   4   2   1  100.39   12.50
  -4   2  -1  138.79   13.50
   4   2   1  124.89   12.00
  -4   2  -1  118.59   12.30
   4   2   1  114.89   10.00
   4   2   1  124.79    8.40
  -4   2  -1  141.59   10.50
  -5  -2  -1  216.78   12.80
  -5  -2  -1  190.18   17.20
   5  -2   1  247.48   19.10
   5  -2   1  199.38   16.70
   5  -2   1  208.78   17.90
   5  -2   1  228.08   15.10
   5  -2   1  223.78   15.40
   5  -2   1  212.48   13.90
  -5  -2  -1  205.38   15.50
   5   2   1  220.98   17.20
   5   2   1  202.18   17.10
  -5   2  -1  195.88   16.50
   5   2   1  184.98   16.40
  -5   2  -1  194.88   17.20
  -5   2  -1  213.48   13.90
   5   2   1  206.98   13.70
   6  -2   1   74.99   12.10
  -6  -2  -1   70.19    8.60
   6  -2   1   68.19   10.00
  -6  -2  -1   64.69   11.20
   6  -2   1   57.29   12.70
   6  -2   1   73.09    9.50
   6  -2   1   56.69    9.30
  -6  -2  -1   70.69   12.70
   6  -2   1   54.99   11.00
   6   2   1   58.49   10.40
   6   2   1   71.29   12.10
  -6   2  -1   62.29   11.80
  -6   2  -1   69.69    9.80
   6   2   1   43.80    9.80
  -6   2  -1   70.49   12.60
   6   2   1   48.90    7.00
  -7  -2  -1  382.86   25.20
   7  -2   1  376.46   23.80
   7  -2   1  363.56   21.40
   7  -2   1  394.56   27.40
   7  -2   1  360.86   27.90
   7  -2   1  387.06   26.70
  -7  -2  -1  352.36   27.70
   7  -2   1  366.96   22.70
  -7  -2  -1  388.46   20.90
   7   2   1  368.86   24.40
  -7   2  -1  370.66   22.00
   7   2   1  401.56   26.60
  -7   2  -1  392.86   28.50
   7   2   1  338.97   19.50
  -7   2  -1  300.37   25.20
   7   2   1  342.77   25.90
   8  -2   1  289.37   19.70
  -8  -2  -1  314.47   24.00
  -8  -2  -1  291.57   18.90
   8  -2   1  340.47   24.10
   8  -2   1  288.47   24.40
  -8  -2  -1  274.37   26.60
   8  -2   1  316.27   26.10
   8  -2   1  307.57   21.50
   8  -2   1  309.57   26.40
   8   2   1  326.17   19.30
   8   2   1  311.47   25.40
  -8   2  -1  314.57   26.60
   8   2   1  293.37   19.80
  -8   2  -1  311.47   26.40
   8   2   1  291.77   23.10
   8   2   1  373.16   26.60
  -8   2  -1  323.17   20.90
  -9  -2  -1   30.10   12.60
   9  -2   1   46.00   11.10
   9  -2   1   48.90    9.50
  -9  -2  -1   38.40   13.10
   9  -2   1   62.39   14.10
   9  -2   1   48.90   10.10
   9  -2   1   13.60    9.20
   9   2   1   30.70    9.60
  -9   2  -1   29.60   11.30
   9   2   1   45.70   11.60
   9   2   1   39.50   11.60
  -9   2  -1   61.29   10.60
  -9   2  -1   33.80   13.40
   9   2   1   45.70    8.30
   9   2   1   41.40    8.40
  10  -2   1   -0.90    8.40
  10  -2   1    9.60    7.90
 -10  -2  -1   -0.70    4.30
  10  -2   1   -7.50    8.10
  10  -2   1    4.90    5.70
 -10  -2  -1   -5.50    6.80
 -10  -2  -1  -10.00    7.70
  10  -2   1   -4.10    6.30
  10  -2   1    4.80    6.60
  10  -2   1    3.40    6.10
 -10   2  -1   -1.20    7.10
 -10   2  -1   -0.70    8.00
  10   2   1   -1.90    7.70
  10   2   1   -5.30    3.90
  10   2   1    3.60    5.70
  10   2   1   -4.40    6.50
 -11  -2  -1   97.69   18.30
  11  -2   1   83.89   19.40
  11  -2   1   91.19   21.90
  11  -2   1   86.59   14.70
  11  -2   1  120.59   18.20
  11  -2   1   64.79   18.40
  11  -2   1  112.39   19.10
 -11  -2  -1  105.89   15.10
  11  -2   1  106.89   20.80
 -11  -2  -1   50.69   16.10
 -11   2  -1  125.59   21.90
  11   2   1  126.99   16.90
  11   2   1  103.09   14.60
 -11   2  -1  108.99   21.20
  11   2   1   82.19   18.70
 -11   2  -1   75.19   13.40
  11   2   1  109.99   20.10
  11   2   1   81.19   17.30
  12  -2   1   59.59   12.90
 -12  -2  -1   34.20    9.50
  12  -2   1   49.70   15.20
  12  -2   1   43.00   12.00
  12  -2   1   31.50   12.80
  12  -2   1   63.09   18.40
 -12  -2  -1   18.70   11.80
  12  -2   1   41.50   13.70
 -12  -2  -1   39.20   17.00
  12  -2   1   30.60   11.50
  12   2   1    1.40   11.30
 -12   2  -1   48.40   16.60
  12   2   1   49.80   15.90
  12   2   1   87.39   14.60
  12   2   1   48.10   10.60
 -12   2  -1   43.10   11.10
 -12   2  -1   57.59   19.40
  12   2   1   50.49   15.30
  12   2   1   62.89   16.90
 -13  -2  -1   94.59   15.50
 -13  -2  -1   69.99   22.80
  13  -2   1   85.69   20.70
  13  -2   1   75.09   21.10
  13  -2   1   71.39   21.90
  13  -2   1   46.90   18.70
  13  -2   1   81.29   15.70
  13  -2   1   80.39   15.20
  13  -2   1   96.79   18.50
  13   2   1   59.59   17.40
  13   2   1   83.19   20.10
 -13   2  -1   94.49   22.10
  13   2   1   77.29   18.80
  13   2   1   82.09   14.40
  13   2   1   78.59   15.10
 -13   2  -1   53.29   12.10
  13   2   1   76.39   20.70
  14  -2   1  292.77   30.50
  14  -2   1  335.97   27.90
 -14  -2  -1  357.66   33.20
  14  -2   1  329.47   29.10
  14  -2   1  316.97   40.90
  14  -2   1  357.56   36.60
  14  -2   1  310.27   42.60
  14  -2   1  420.86   43.10
 -14   2  -1  344.97   28.40
  14   2   1  397.56   28.80
 -14   2  -1  390.26   52.69
  14   2   1  402.36   38.80
 -14   2  -1  246.88   55.99
  14   2   1  339.07   34.60
  14   2   1  353.56   35.30
  14   2   1  367.16   29.50
  14   2   1  390.36   45.50
  15  -2   1   27.00   13.60
  15  -2   1   -3.10    8.00
  15  -2   1   36.40   20.10
  15  -2   1   -5.40   19.00
  15  -2   1   32.70   21.10
 -15  -2  -1    9.20   18.80
 -15  -2  -1   25.10   20.50
  15  -2   1    9.70   13.40
  15  -2   1   12.90    7.80
 -15  -2  -1   -6.40    8.60
  15   2   1    3.90    6.40
 -15   2  -1   17.10   20.60
  15   2   1   18.10   14.70
  15   2   1   -7.20   18.50
  15   2   1   11.60   13.70
  15   2   1    9.10    7.80
 -15   2  -1   16.40   10.60
  15   2   1   11.40   17.40
 -15   2  -1   -9.40   19.00
  15   2   1    1.10   11.60
  16  -2   1  140.79   30.60
  16  -2   1  165.68   29.50
  16  -2   1  174.78   33.00
  16  -2   1  209.48   26.60
  16  -2   1  186.98   30.90
  16   2   1  176.98   30.40
  16   2   1  183.28   32.80
  16   2   1  135.09   27.60
  16   2   1  118.19   25.40
  16   2   1  118.59   19.60
  16   2   1  162.88   25.10
 -16   2  -1  123.49   24.90
  17  -2   1   18.60   23.40
  17  -2   1   75.79   24.40
  17  -2   1   69.69   19.80
  17  -2   1   87.39   31.10
  17  -2   1  105.29   21.00
  17  -2   1   69.89   17.80
  17   2   1   77.59   18.30
  17   2   1   68.19   21.00
  17   2   1   62.59   15.20
  17   2   1   80.89   27.40
  18  -3  -1   40.30   28.20
  18  -3  -1    5.70   11.90
  18  -3  -1    5.00   21.20
  18  -3  -1   15.00   13.40
  18  -3  -1   40.00   25.30
  18  -3  -1  -19.00   15.00
  18   3  -1    0.80   18.00
  18   3  -1    6.10   10.80
  18   3  -1   31.80   25.00
  18   3  -1   17.50   19.10
  18   3  -1   -0.20   13.10
  17  -3  -1   60.49   21.30
  17  -3  -1   73.39   22.90
  17  -3  -1   19.10   13.70
  17  -3  -1   55.79   22.30
  17  -3  -1   32.90   27.60
  17  -3  -1   81.09   17.80
  17   3  -1   29.70   13.80
  17   3  -1   66.89   20.90
  17   3  -1   43.80   19.30
  17   3  -1   75.79   15.30
  17   3  -1   74.99   23.00
  16  -3  -1    4.00   16.30
  16  -3  -1   23.20    9.40
 -16  -3   1   15.90   24.80
  16  -3  -1   25.20   23.40
  16  -3  -1   44.10   24.40
  16  -3  -1   13.00   10.70
  16  -3  -1   -1.30   16.40
  16  -3  -1    4.30   12.90
  16   3  -1   12.00   15.80
  16   3  -1   26.50   12.40
  16   3  -1  -13.60   16.60
 -16   3   1   -4.40   10.00
  16   3  -1   19.00   16.30
  16   3  -1   17.60   10.20
 -16   3   1    9.60   19.70
 -15  -3   1   54.19   13.00
  15  -3  -1   49.60   12.90
  15  -3  -1   54.19   18.70
  15  -3  -1   43.10   15.20
  15  -3  -1   51.09   20.50
  15  -3  -1   47.20   21.10
  15   3  -1   53.19   16.80
  15   3  -1   61.99   18.90
  15   3  -1   54.19   14.20
 -15   3   1   39.30   21.50
 -15   3   1   43.00   13.80
 -15   3   1   50.69   21.90
  15   3  -1   74.39   20.20
  15   3  -1   30.40   10.70
  14  -3  -1  233.88   33.20
  14  -3  -1  263.57   25.40
 -14  -3   1  216.28   35.00
  14  -3  -1  227.18   22.90
  14  -3  -1  220.08   30.30
 -14  -3   1  212.48   20.10
  14  -3  -1  295.27   38.60
 -14   3   1  296.07   24.60
  14   3  -1  217.28   31.60
  14   3  -1  260.17   22.20
  14   3  -1  213.98   30.60
 -14   3   1  270.47   36.30
  14   3  -1  227.98   31.80
  13  -3  -1   26.30   15.10
  13  -3  -1   18.00   10.90
 -13  -3   1   39.10    8.80
  13  -3  -1   34.00   11.10
  13  -3  -1   30.00   13.80
  13  -3  -1   61.99   14.80
  13  -3  -1   48.00   12.90
 -13  -3   1   25.40   13.90
 -13   3   1   33.10   16.50
  13   3  -1   44.10   12.70
  13   3  -1   32.00   14.70
 -13   3   1   39.10   13.70
  13   3  -1   33.60   15.30
 -13   3   1   31.00   10.50
  12  -3  -1   40.20   15.80
  12  -3  -1   28.50   11.70
  12  -3  -1   21.60   12.00
 -12  -3   1   36.00    8.20
  12  -3  -1   34.90    8.40
  12  -3  -1   41.90   14.80
 -12  -3   1   42.80   16.80
 -12  -3   1   62.09   16.70
  12   3  -1   25.10   14.00
  12   3  -1   45.90   13.40
  12   3  -1   40.60   15.50
 -12   3   1   29.10    9.90
 -12   3   1   27.90   14.90
 -12   3   1   23.30   14.00
  12   3  -1   24.10    8.30
  11  -3  -1  321.97   29.40
  11  -3  -1  289.37   35.20
 -11  -3   1  348.77   28.00
 -11  -3   1  317.87   31.10
 -11  -3   1  279.77   20.80
  11  -3  -1  336.87   26.90
  11  -3  -1  355.96   24.70
  11  -3  -1  313.07   30.70
  11   3  -1  340.47   29.80
 -11   3   1  313.37   30.40
 -11   3   1  303.07   29.30
  11   3  -1  322.47   30.00
  11   3  -1  348.17   23.00
  11   3  -1  369.16   29.70
 -11   3   1  286.77   29.90
  10  -3  -1   77.39   12.10
 -10  -3   1   75.09   11.30
  10  -3  -1   71.69   15.30
  10  -3  -1   45.20   13.10
  10  -3  -1  110.49   16.50
  10  -3  -1   83.29   16.90
 -10  -3   1   95.49   18.70
 -10  -3   1   95.49   15.50
 -10   3   1   99.79   19.10
  10   3  -1   69.89   11.20
  10   3  -1   67.79   14.80
 -10   3   1   78.09   17.00
  10   3  -1   74.59   14.50
 -10   3   1   78.19   12.90
  10   3  -1   81.59   15.00
   9  -3  -1  161.58   22.60
   9  -3  -1  122.49   19.90
  -9  -3   1  177.18   21.00
   9  -3  -1  164.68   16.30
  -9  -3   1  139.29   12.70
   9  -3  -1  151.18   14.40
  -9  -3   1  145.49   20.80
   9  -3  -1  180.18   22.90
  -9   3   1  164.88   22.40
   9   3  -1  146.49   13.00
   9   3  -1  144.59   19.70
   9   3  -1  118.19   17.40
  -9   3   1  178.38   23.20
   9   3  -1  173.28   22.40
  -9   3   1  157.88   14.30
  -8  -3   1  111.69   15.60
   8  -3  -1  143.19   19.80
   8  -3  -1  103.19   12.90
   8  -3  -1   73.69   14.90
  -8  -3   1  104.19   16.70
   8  -3  -1   72.09   12.20
   8  -3  -1   95.89   16.80
  -8  -3   1  100.19    9.90
   8   3  -1  104.79   16.00
  -8   3   1   92.09   12.00
   8   3  -1  104.59    9.80
  -8   3   1  111.39   16.50
  -8   3   1  106.39   16.90
   8   3  -1  109.59   15.80
   8   3  -1   93.39   14.60
  -7  -3   1   -6.10    4.50
   7  -3  -1   -1.20    3.20
   7  -3  -1    2.70    4.90
  -7  -3   1    9.80    4.80
  -7  -3   1    3.00    2.70
  -7  -3   1    1.30    4.30
   7  -3  -1   -5.20    5.40
   7  -3  -1    2.90    4.40
   7  -3  -1   10.60    4.60
   7   3  -1    7.10    5.00
  -7   3   1   18.10    6.70
   7   3  -1    5.80    5.20
   7   3  -1    0.00    3.90
  -7   3   1    5.80    6.10
  -7   3   1    5.30    3.50
   7   3  -1    0.70    2.30
  -6  -3   1   27.40    4.80
   6  -3  -1   13.60    6.40
  -6  -3   1   26.00    6.70
  -6  -3   1   23.50    7.20
  -6  -3   1   25.80    7.30
   6  -3  -1   24.10    5.50
   6  -3  -1   21.30    7.20
   6  -3  -1   18.50    5.30
   6  -3  -1   23.70    7.50
   6   3  -1   33.00    7.60
   6   3  -1   19.80    4.60
  -6   3   1   14.60    6.60
   6   3  -1   23.40    6.80
  -6   3   1   32.30    8.40
  -6   3   1   27.20    5.60
  -6   3   1   24.70    6.00
   6   3  -1   28.10    6.50
  -5  -3   1  476.25   23.70
   5  -3  -1  482.15   27.40
  -5  -3   1  482.85   26.30
  -5  -3   1  459.85   26.40
   5  -3  -1  482.85   27.10
   5  -3  -1  476.55   27.00
   5  -3  -1  458.75   22.70
  -5  -3   1  473.15   20.50
   5  -3  -1  514.15   23.60
  -5   3   1  484.15   27.40
   5   3  -1  484.55   21.10
  -5   3   1  492.65   23.20
  -5   3   1  440.56   26.70
   5   3  -1  474.85   25.20
  -5   3   1  475.85   23.20
   5   3  -1  522.45   27.40
   5   3  -1  486.15   24.50
  -4  -3   1 1752.82   58.89
  -4  -3   1 1772.12   62.09
   4  -3  -1 1762.82   61.39
   4  -3  -1 1714.43   66.39
  -4  -3   1 1808.42   65.09
  -4  -3   1 1709.63   65.69
   4  -3  -1 1724.63   65.49
  -4  -3   1 1533.75   62.79
   4  -3  -1 1673.23   66.39
   4  -3  -1 1706.13   61.49
  -4   3   1 1795.82   61.89
  -4   3   1 1790.82   66.69
   4   3  -1 1674.73   63.39
   4   3  -1 1657.23   65.19
   4   3  -1 1773.82   63.09
  -4   3   1 1794.42   67.09
   4   3  -1 1766.62   59.59
   3  -3  -1  392.26   21.10
   3  -3  -1  423.66   20.60
  -3  -3   1  398.96   19.60
  -3  -3   1  371.66   19.60
   3  -3  -1  419.16   17.70
   3  -3  -1  440.76   22.60
   3  -3  -1  411.86   18.50
  -3  -3   1  414.46   16.30
  -3  -3   1  409.86   18.20
  -3  -3   1  429.06   21.30
  -3   3   1  416.36   18.40
   3   3  -1  424.36   19.40
  -3   3   1  430.66   17.60
  -3   3   1  447.26   21.20
  -3   3   1  449.86   22.60
   3   3  -1  397.76   18.90
  -3   3   1  430.26   21.70
   3   3  -1  402.46   16.70
  -2  -3   1 7421.56  227.28
   2  -3  -1 6996.90  227.48
  -2  -3   1 7326.87  229.98
   2  -3  -1 7495.95  230.98
  -2  -3   1 7155.98  231.98
  -2  -3   1 7238.68  228.98
  -2  -3   1 6615.24  231.28
   2  -3  -1 7118.09  231.98
  -2   3   1 7140.89  230.68
   2   3  -1 7207.38  227.58
  -2   3   1 7110.39  227.48
   2   3  -1 7224.48  229.78
  -2   3   1 7256.57  232.18
   2   3  -1 7011.80  231.48
   2   3  -1 7319.47  229.38
  -1  -3   1  459.55   19.60
   1  -3  -1  432.06   20.90
  -1  -3   1  421.66   19.60
  -1  -3   1  438.96   17.20
  -1  -3   1  437.66   18.20
   1  -3  -1  440.26   17.90
  -1   3   1  442.36   16.60
   1   3  -1  479.75   21.60
  -1   3   1  443.96   18.40
   1   3  -1  444.96   18.20
   1   3  -1  433.16   16.50
   1   3  -1  434.36   18.30
  -1   3   1  449.56   17.90
   0  -3   1   21.50    2.80
   0  -3   1   22.70    5.00
   0  -3   1   26.60    4.90
   0  -3  -1   30.90    2.30
   0  -3  -1   21.50    2.50
   0  -3   1   27.00    3.80
   0  -3  -1   20.70    4.50
   0  -3   1   22.70    4.50
   0   3  -1   25.80    3.10
   0   3  -1   28.60    3.40
   0   3   1   27.00    2.20
   0   3  -1   19.40    3.10
   0   3  -1   30.10    4.70
   0   3   1   27.40    2.70
   0   3   1   19.70    3.60
   0   3  -1   24.70    4.90
   1  -3   1 2787.02   94.99
   1  -3   1 2766.72   95.49
   1  -3   1 2882.71   96.29
   1  -3   1 2786.82   92.29
   1  -3   1 2842.02   91.99
   1  -3   1 2854.41   93.59
  -1  -3  -1 2558.54   91.69
   1  -3   1 2705.63   89.99
   1  -3   1 2891.51   96.09
   1   3   1 2861.81   89.09
  -1   3  -1 2811.42   95.49
  -1   3  -1 2770.92   95.49
   1   3   1 2804.52   88.39
  -1   3  -1 2737.33   95.69
   1   3   1 2832.52   97.09
  -1   3  -1 2798.32   92.29
   1   3   1 2834.82   91.69
  -1   3  -1 2803.62   93.39
  -1   3  -1 2828.62   92.39
  -2  -3  -1 4603.94  151.28
   2  -3   1 4544.75  149.69
   2  -3   1 4444.06  144.99
   2  -3   1 4551.14  150.18
   2  -3   1 4348.86  147.69
  -2  -3  -1 4040.90  142.29
   2  -3   1 4446.65  149.39
   2  -3   1 4378.76  148.89
   2  -3   1 4452.55  145.59
  -2   3  -1 4312.27  145.49
   2   3   1 4566.04  141.49
  -2   3  -1 4498.75  149.69
   2   3   1 4507.15  142.99
   2   3   1 4488.85  141.69
  -2   3  -1 4449.35  145.39
   2   3   1 4467.65  150.28
   2   3   1 4514.95  143.19
  -2   3  -1 4502.35  149.69
  -2   3  -1 4448.46  147.99
   3  -3   1  183.98   14.00
  -3  -3  -1  190.98    9.60
   3  -3   1  204.78   11.90
   3  -3   1  207.18   14.50
   3  -3   1  206.48   12.70
  -3  -3  -1  193.98   15.30
   3  -3   1  226.08   16.30
  -3  -3  -1  194.48   11.60
   3  -3   1  231.48   15.50
  -3  -3  -1  191.58    9.30
   3  -3   1  186.88   14.70
   3   3   1  187.18   14.70
  -3   3  -1  187.78   14.90
  -3   3  -1  191.58   14.20
  -3   3  -1  195.98   13.80
   3   3   1  198.88    9.60
   3   3   1  199.78   11.40
  -3   3  -1  217.68   15.80
  -4  -3  -1  396.96   19.30
   4  -3   1  576.24   28.30
   4  -3   1  480.25   22.80
  -4  -3  -1  493.25   20.50
   4  -3   1  485.25   22.90
   4  -3   1  517.95   27.50
   4  -3   1  559.04   28.70
   4  -3   1  507.25   27.10
  -4  -3  -1  495.85   28.20
   4  -3   1  564.64   29.60
   4  -3   1  478.65   23.70
  -4  -3  -1  478.15   23.20
   4   3   1  498.25   27.20
   4   3   1  468.95   23.00
   4   3   1  454.65   26.20
   4   3   1  482.15   20.20
  -4   3  -1  532.25   27.70
  -4   3  -1  523.55   28.30
  -4   3  -1  507.05   23.40
  -4   3  -1  486.05   28.00
  -5  -3  -1  161.98   16.40
   5  -3   1  190.18   19.30
   5  -3   1  217.68   14.10
   5  -3   1  186.88   16.80
   5  -3   1  156.78   15.60
   5  -3   1  182.58   13.60
   5  -3   1  212.08   14.80
  -5  -3  -1  191.68   11.60
  -5  -3  -1  212.18   14.80
   5  -3   1  228.28   19.20
   5   3   1  209.78   17.20
  -5   3  -1  221.68   18.10
   5   3   1  193.78   16.30
  -5   3  -1  216.78   14.50
   5   3   1  206.48   11.80
   5   3   1  183.38   16.10
  -5   3  -1  168.38   16.30
  -6  -3  -1  200.68   15.60
  -6  -3  -1  174.48   11.90
   6  -3   1  168.38   22.10
   6  -3   1  210.18   18.60
   6  -3   1  179.48   14.60
  -6  -3  -1  193.48   18.60
   6  -3   1  201.28   18.80
   6  -3   1  191.58   13.90
   6  -3   1  181.78   14.60
  -6   3  -1  228.78   15.60
   6   3   1  148.19   13.90
   6   3   1  167.38   16.70
   6   3   1  203.08   17.60
   6   3   1  167.08   11.60
  -6   3  -1  189.78   18.00
  -6   3  -1  184.88   17.90
  -7  -3  -1   24.00    5.50
  -7  -3  -1   41.00    9.00
   7  -3   1   31.40    9.80
   7  -3   1   36.00    7.90
  -7  -3  -1   41.30   11.00
   7  -3   1   36.20    9.90
   7  -3   1   36.80   10.60
   7  -3   1   23.10    6.50
   7  -3   1   28.70    7.90
   7   3   1   29.60    9.10
   7   3   1   26.30    7.90
  -7   3  -1   27.60    7.20
  -7   3  -1   18.40    8.20
   7   3   1   37.40    9.90
   7   3   1   23.60    5.40
  -7   3  -1   43.00   11.50
   8  -3   1   51.19    9.30
   8  -3   1   51.59   12.90
   8  -3   1   26.90    9.80
   8  -3   1   37.90    8.50
   8  -3   1   43.10    9.90
  -8  -3  -1   48.50    8.50
  -8  -3  -1   32.50   11.20
  -8  -3  -1   55.99   12.10
   8  -3   1   33.80   10.20
  -8   3  -1   48.60   13.10
   8   3   1   34.60    9.90
   8   3   1   36.60    7.20
   8   3   1   51.29   11.90
  -8   3  -1   39.50    8.90
   8   3   1   50.29   11.10
  -8   3  -1   45.90   11.10
  -9  -3  -1  156.38   23.00
  -9  -3  -1  179.28   21.90
  -9  -3  -1  149.29   13.70
   9  -3   1  170.18   25.40
   9  -3   1  173.48   27.40
   9  -3   1  136.89   14.00
   9  -3   1  162.18   16.30
   9  -3   1  183.78   17.70
   9  -3   1  197.98   24.80
   9  -3   1  183.48   24.40
   9   3   1  179.38   15.30
   9   3   1  187.38   18.70
  -9   3  -1  187.18   16.50
  -9   3  -1  169.68   23.80
   9   3   1  168.38   21.60
   9   3   1  146.99   21.50
  -9   3  -1  176.68   24.40
   9   3   1  154.08   13.50
 -10  -3  -1  136.49   19.40
  10  -3   1  148.59   23.20
  10  -3   1  120.39   17.90
  10  -3   1  142.29   24.10
  10  -3   1  115.59   17.10
  10  -3   1  119.69   20.70
  10  -3   1  159.78   26.00
 -10  -3  -1  146.09   14.40
  10  -3   1  120.29   15.90
 -10  -3  -1  161.88   24.90
 -10   3  -1  203.18   28.20
  10   3   1  158.18   22.20
 -10   3  -1  125.89   16.30
  10   3   1  107.19   17.70
 -10   3  -1  163.68   25.60
  10   3   1  171.28   23.80
  10   3   1  152.18   14.00
  10   3   1  161.48   15.50
  11  -3   1  340.47   33.70
  11  -3   1  377.46   27.70
  11  -3   1  374.76   34.30
 -11  -3  -1  376.96   30.40
  11  -3   1  364.56   29.10
 -11  -3  -1  371.16   35.30
  11  -3   1  467.35   39.50
 -11  -3  -1  381.06   25.40
  11  -3   1  383.96   26.50
  11  -3   1  395.16   33.40
 -11   3  -1  338.27   34.20
  11   3   1  407.76   25.60
 -11   3  -1  368.06   34.50
  11   3   1  441.06   27.70
  11   3   1  438.76   35.40
  11   3   1  386.76   32.90
 -11   3  -1  424.56   28.40
  11   3   1  407.56   32.00
  12  -3   1 1308.37   76.49
 -12  -3  -1 1449.95   63.79
  12  -3   1 1437.66   76.39
  12  -3   1 1443.46   67.69
  12  -3   1 1414.16   79.49
 -12  -3  -1 1409.56   79.79
  12  -3   1 1369.96   64.59
  12  -3   1 1529.35   71.79
  12   3   1 1520.95   64.19
  12   3   1 1465.55   77.29
 -12   3  -1 1519.85   80.29
  12   3   1 1531.75   76.29
 -12   3  -1 1450.25   66.79
  13  -3   1    7.20    7.70
 -13  -3  -1   37.40    9.30
  13  -3   1   35.00    9.90
  13  -3   1   21.40   13.50
  13  -3   1   48.90   18.30
  13  -3   1   46.90   18.00
  13  -3   1   44.10   14.40
 -13  -3  -1   60.59   19.50
  13   3   1   30.30   14.70
  13   3   1   15.30   13.90
  13   3   1   31.20   14.30
 -13   3  -1   34.80   16.40
  13   3   1   22.90   10.70
  13   3   1   28.10   11.90
 -13   3  -1   43.60   12.50
  13   3   1   11.90    7.00
  14  -3   1   -1.70   15.20
  14  -3   1    0.90   11.20
  14  -3   1   -6.80    7.30
  14  -3   1   48.60   20.80
  14  -3   1   -6.30   13.60
  14  -3   1   16.10   10.50
  14  -3   1    0.80   12.30
 -14  -3  -1  -18.60    5.40
  14   3   1   13.10   12.90
  14   3   1   -2.00    7.10
 -14   3  -1   15.40    7.30
  14   3   1    7.00   10.00
 -14   3  -1    5.10   15.30
  14   3   1    6.50   13.30
  14   3   1  -16.60   11.60
  14   3   1   -6.00    4.60
 -15  -3  -1  257.37   41.50
  15  -3   1  248.18   24.90
 -15  -3  -1  286.07   47.30
  15  -3   1  294.57   35.90
  15  -3   1  313.37   40.20
  15  -3   1  193.58   34.40
  15  -3   1  200.58   29.40
  15  -3   1  293.67   39.00
 -15  -3  -1  274.37   25.30
  15  -3   1  246.08   39.30
  15   3   1  287.67   26.50
 -15   3  -1  370.76   49.40
  15   3   1  237.78   33.40
  15   3   1  253.87   35.70
 -15   3  -1  244.98   29.90
  15   3   1  256.27   36.10
  15   3   1  232.48   46.30
  15   3   1  242.88   23.60
 -15   3  -1  266.37   39.20
  15   3   1  258.07   38.20
  16  -3   1    2.30   21.30
  16  -3   1    6.40    8.70
  16  -3   1   31.80   20.10
  16  -3   1   -6.80   15.40
  16  -3   1   -2.30    9.30
  16  -3   1   10.00   14.60
 -16   3  -1  -10.60   11.10
  16   3   1   10.70   14.60
  16   3   1    8.70   11.00
  16   3   1   -4.20   16.40
  16   3   1   -0.40   21.40
  16   3   1   22.80   17.20
  16   3   1    1.20    7.60
  17  -3   1   21.40   19.40
  17  -3   1    8.80   14.60
  17  -3   1   -8.80   16.50
  17  -3   1   26.90   19.10
  17  -3   1   -9.60   10.80
  17  -3   1   -3.00   21.40
  17   3   1   -6.80   16.80
  17   3   1   31.30   23.50
  17   3   1  -24.10   10.40
  17   3   1   34.50   20.40
  17   3   1   21.60   17.40
  18  -4  -1  -20.50   18.80
  18  -4  -1   15.60   14.40
  18  -4  -1   -3.20   10.20
 -18  -4   1  -11.70   16.30
  18  -4  -1    9.50   15.90
  18  -4  -1  -42.30   26.20
  18  -4  -1    8.60   16.20
  18   4  -1   -4.30    8.70
  18   4  -1  -26.40   17.00
  18   4  -1   -2.60   10.90
  18   4  -1  -41.40   23.30
  18   4  -1   40.70   21.00
  18   4  -1   10.40   27.00
  17  -4  -1  -14.40   15.30
 -17  -4   1   -8.20   13.00
  17  -4  -1   19.30   12.00
  17  -4  -1   44.20   26.30
  17  -4  -1   28.90   22.10
  17  -4  -1   -1.60   13.20
  17  -4  -1    7.60   13.40
  17   4  -1   14.80   13.90
  17   4  -1  -24.60   17.30
  17   4  -1   -5.80    7.70
  17   4  -1  -14.90    9.90
  17   4  -1   25.30   17.10
  16  -4  -1   35.30   14.90
  16  -4  -1   65.29   17.00
  16  -4  -1   12.60   14.30
  16  -4  -1   33.30   17.40
 -16  -4   1   12.20   20.90
  16  -4  -1   42.60   24.40
  16  -4  -1   15.10   12.00
  16   4  -1   33.20   11.10
  16   4  -1   71.99   18.30
  16   4  -1   21.50   15.20
 -16   4   1    1.20   19.20
  16   4  -1   46.60   17.90
  16   4  -1   38.90   12.00
 -16   4   1   27.30   12.50
 -15  -4   1   20.90   21.70
  15  -4  -1   12.10   15.70
  15  -4  -1   22.70   17.50
 -15  -4   1   -1.70    6.90
  15  -4  -1   20.90   10.80
  15  -4  -1    8.40   12.30
  15  -4  -1   -5.30   14.00
  15  -4  -1   -7.70   12.80
  15  -4  -1    0.20    8.60
  15   4  -1   16.70   14.70
 -15   4   1   -5.90    6.00
  15   4  -1    7.90    7.90
  15   4  -1    3.60    6.40
  15   4  -1   -4.20   13.60
 -15   4   1   17.40   19.30
  15   4  -1    2.00    9.60
 -14  -4   1   46.50   18.00
  14  -4  -1   76.79   14.60
  14  -4  -1   57.89   20.40
  14  -4  -1   49.20   16.60
  14  -4  -1   33.00   13.20
 -14   4   1   36.90   12.50
  14   4  -1   44.10   17.00
  14   4  -1   56.79   15.50
  14   4  -1   35.60   16.00
 -14   4   1   68.59   19.50
  14   4  -1   63.89   12.60
  13  -4  -1   62.19   13.00
  13  -4  -1   78.79   16.30
  13  -4  -1   61.09   14.20
 -13  -4   1   41.80   15.70
  13  -4  -1   72.99   19.60
  13  -4  -1   52.89   16.40
  13  -4  -1   43.40   18.50
  13   4  -1   52.99   15.40
 -13   4   1   57.29   18.40
  13   4  -1   78.99   17.60
  13   4  -1   52.79   10.50
  13   4  -1   51.59   14.10
 -13   4   1   53.39   12.90
 -12  -4   1   78.19   12.80
  12  -4  -1   77.39   14.50
  12  -4  -1   94.39   20.40
 -12  -4   1   53.09   14.50
 -12  -4   1   91.09   18.60
  12  -4  -1   84.29   19.80
  12  -4  -1   77.19   18.80
  12  -4  -1   79.09   14.00
  12  -4  -1  106.49   18.70
 -12   4   1   41.80   15.10
  12   4  -1   98.49   18.90
 -12   4   1   97.39   14.90
  12   4  -1   97.29   19.50
  12   4  -1   80.99   18.00
  12   4  -1   68.69   12.10
 -12   4   1   73.59   17.90
  11  -4  -1  372.56   33.60
  11  -4  -1  426.96   29.50
  11  -4  -1  368.16   32.50
 -11  -4   1  340.57   32.70
 -11  -4   1  438.06   31.30
  11  -4  -1  384.96   33.90
 -11  -4   1  341.87   22.80
  11  -4  -1  389.36   26.50
  11   4  -1  398.56   32.20
 -11   4   1  419.16   27.30
  11   4  -1  356.06   30.10
  11   4  -1  367.66   23.90
  11   4  -1  405.16   32.80
 -11   4   1  390.26   35.00
 -11   4   1  335.77   32.10
  10  -4  -1  127.49   22.10
  10  -4  -1  106.89   19.70
 -10  -4   1  120.29   17.40
  10  -4  -1  130.19   16.10
 -10  -4   1  117.39   20.70
  10  -4  -1  140.79   18.30
  10  -4  -1   82.89   18.00
  10   4  -1  109.69   18.70
  10   4  -1  115.89   18.20
 -10   4   1  114.49   21.20
  10   4  -1  111.99   19.70
 -10   4   1  125.89   16.40
  10   4  -1  139.29   13.20
 -10   4   1  125.39   21.90
  -9  -4   1   34.80    8.40
   9  -4  -1   16.40    7.60
  -9  -4   1   20.60    9.70
  -9  -4   1   31.70    9.50
   9  -4  -1   28.80   11.10
   9  -4  -1   30.50   10.50
   9  -4  -1   32.20    8.10
   9  -4  -1   34.60    8.70
   9   4  -1   31.80   10.20
  -9   4   1   22.80    7.90
   9   4  -1   28.10    7.10
   9   4  -1   11.20    7.50
   9   4  -1   34.40   10.40
  -9   4   1   40.60   13.20
  -9   4   1   22.60   11.30
  -8  -4   1  182.18   16.10
   8  -4  -1  150.68   21.10
  -8  -4   1  188.68   22.20
   8  -4  -1  172.58   22.20
  -8  -4   1  182.88   12.70
   8  -4  -1  150.08   14.70
   8  -4  -1  200.48   20.00
   8   4  -1  148.89   18.60
  -8   4   1  172.18   22.00
   8   4  -1  192.68   13.70
   8   4  -1  177.98   17.90
  -8   4   1  165.78   20.80
  -8   4   1  160.68   14.10
   8   4  -1  167.98   21.00
  -7  -4   1   71.99   11.10
  -7  -4   1   80.49   13.70
   7  -4  -1   76.99   13.10
   7  -4  -1   61.29   11.90
   7  -4  -1   82.99   11.40
  -7  -4   1   96.69   14.80
  -7  -4   1  109.89   14.40
   7  -4  -1  100.29   12.00
   7  -4  -1   76.99   16.20
  -7  -4   1   72.39    7.40
   7   4  -1   67.39   10.90
   7   4  -1   77.29    7.80
   7   4  -1   72.09   12.20
   7   4  -1   72.19   13.10
  -7   4   1   91.59   11.50
  -7   4   1   65.69   12.60
  -7   4   1  110.19   16.80
   6  -4  -1 1479.55   62.09
   6  -4  -1 1399.06   61.99
  -6  -4   1 1463.05   52.19
  -6  -4   1 1539.25   63.19
  -6  -4   1 1455.55   61.09
  -6  -4   1 1452.75   56.49
  -6  -4   1 1485.55   58.09
   6  -4  -1 1403.36   55.59
   6  -4  -1 1348.27   61.69
   6  -4  -1 1416.46   55.69
  -6   4   1 1377.46   62.19
  -6   4   1 1483.45   62.99
  -6   4   1 1432.56   55.89
   6   4  -1 1459.15   52.89
  -6   4   1 1400.16   55.69
   6   4  -1 1391.96   58.99
   6   4  -1 1418.26   57.59
   6   4  -1 1544.65   62.49
  -5  -4   1    5.60    3.30
   5  -4  -1    8.50    5.20
  -5  -4   1    3.60    2.10
  -5  -4   1    3.40    4.50
  -5  -4   1    5.30    4.60
   5  -4  -1    6.40    3.90
   5  -4  -1    4.10    3.10
  -5  -4   1    0.60    3.70
   5  -4  -1    3.30    4.20
   5   4  -1    1.60    3.30
   5   4  -1    2.80    4.60
  -5   4   1   13.50    5.80
  -5   4   1    2.40    3.00
  -5   4   1    3.90    2.80
  -5   4   1    7.60    5.50
   5   4  -1    0.80    3.20
   4  -4  -1 2287.17   81.89
   4  -4  -1 2364.56   86.09
  -4  -4   1 2421.06   87.29
   4  -4  -1 2334.27   87.29
  -4  -4   1 2489.55   86.09
  -4  -4   1 2278.97   83.89
  -4  -4   1 2390.46   81.29
   4  -4  -1 2284.67   87.79
   4  -4  -1 2310.27   80.59
  -4  -4   1 2363.76   78.39
  -4   4   1 2357.76   80.79
  -4   4   1 2365.16   88.19
   4   4  -1 2426.56   86.89
  -4   4   1 2291.97   81.99
  -4   4   1 2485.65   87.99
   4   4  -1 2344.57   79.19
   4   4  -1 2398.36   82.89
  -4   4   1 2456.95   87.09
   4   4  -1 2404.16   84.39
  -3  -4   1   80.19    6.30
  -3  -4   1   83.99   10.90
   3  -4  -1   90.59    7.10
  -3  -4   1   87.09    8.40
   3  -4  -1   90.79    8.90
   3  -4  -1   95.79    6.30
   3  -4  -1   80.29   10.00
  -3  -4   1   82.19    9.90
  -3  -4   1   86.89    5.40
   3   4  -1   92.19    7.40
  -3   4   1   94.89    7.30
  -3   4   1   95.69    9.00
  -3   4   1   89.79    5.90
  -3   4   1   87.39   10.70
   3   4  -1   75.89    9.20
   3   4  -1   81.79    7.90
  -3   4   1   99.79    9.80
   3   4  -1   80.49    5.80
   2  -4  -1 2009.30   74.49
   2  -4  -1 1956.60   72.29
  -2  -4   1 2077.09   67.29
   2  -4  -1 2074.79   76.69
  -2  -4   1 1975.70   72.69
   2  -4  -1 1991.10   67.09
  -2  -4   1 2100.09   68.99
  -2  -4   1 2153.18   72.79
   2   4  -1 2128.79   70.19
   2   4  -1 2164.88   76.79
  -2   4   1 1981.00   66.99
  -2   4   1 2079.39   69.59
   2   4  -1 2118.99   72.59
  -2   4   1 2060.49   72.69
   2   4  -1 2096.79   70.79
   2   4  -1 2101.89   67.89
  -2   4   1 2029.70   71.79
  -1  -4   1 6482.25  208.78
   1  -4  -1 6406.86  206.28
  -1  -4   1 6533.65  210.88
  -1  -4   1 6494.95  205.18
  -1  -4   1 6451.85  202.98
  -1  -4   1 6378.96  205.38
   1  -4  -1 6405.26  210.48
   1  -4  -1 5938.71  202.98
   1   4  -1 6398.26  205.38
  -1   4   1 6521.75  206.28
   1   4  -1 6387.76  205.58
   1   4  -1 6497.95  210.58
   1   4  -1 6309.77  202.98
  -1   4   1 6284.57  205.48
   0  -4  -1    9.50    2.00
   0  -4  -1    7.50    1.80
   0  -4   1    6.00    3.90
   0  -4  -1    2.60    2.30
   0  -4  -1    7.00    3.20
   0  -4  -1    8.40    1.60
   0  -4   1    9.00    2.50
   0  -4   1   13.50    3.70
   0  -4   1    8.80    2.10
   0  -4   1    8.20    4.10
   0  -4  -1    8.80    1.60
   0   4  -1    7.90    2.60
   0   4  -1    6.20    4.00
   0   4  -1   10.10    2.40
   0   4   1    7.90    1.60
   0   4   1    4.60    3.00
   0   4   1    8.50    1.90
   0   4  -1    9.40    3.30
   0   4  -1    5.60    2.70
   1  -4   1 1805.32   61.09
   1  -4   1 1728.83   62.59
   1  -4   1 1818.22   64.79
   1  -4   1 1714.03   65.59
   1  -4   1 1871.01   66.09
  -1  -4  -1 1526.65   61.39
   1  -4   1 1831.92   63.99
  -1   4  -1 1851.41   64.79
  -1   4  -1 1790.52   64.69
  -1   4  -1 1763.32   60.99
  -1   4  -1 1879.21   65.99
  -1   4  -1 1755.52   65.09
  -1   4  -1 1809.22   61.19
   2  -4   1  450.05   24.10
   2  -4   1  443.06   23.00
   2  -4   1  463.45   24.00
   2  -4   1  468.55   20.80
   2  -4   1  459.05   20.10
   2  -4   1  502.05   25.30
   2  -4   1  442.16   22.50
  -2  -4  -1  421.66   19.10
  -2   4  -1  485.35   20.80
   2   4   1  464.15   16.10
   2   4   1  481.15   17.30
   2   4   1  496.45   25.10
  -2   4  -1  473.45   24.10
  -2   4  -1  446.56   22.40
   2   4   1  468.35   16.30
  -2   4  -1  449.66   20.70
  -2   4  -1  452.95   24.00
   3  -4   1 1182.78   47.90
   3  -4   1 1184.68   48.90
  -3  -4  -1 1065.29   40.70
   3  -4   1 1159.38   48.30
   3  -4   1 1166.58   43.70
  -3  -4  -1 1169.68   50.09
  -3  -4  -1 1152.28   39.40
   3  -4   1 1162.68   49.50
   3  -4   1 1174.68   44.60
   3  -4   1 1178.78   49.80
   3   4   1 1156.88   41.50
   3   4   1 1119.29   47.50
  -3   4  -1 1113.49   48.60
  -3   4  -1 1151.08   44.10
  -3   4  -1 1167.78   49.20
   3   4   1 1201.68   49.20
  -3   4  -1 1184.18   47.90
   3   4   1 1190.38   39.50
   4  -4   1 1444.06   59.89
   4  -4   1 1376.06   62.49
  -4  -4  -1 1500.15   51.99
  -4  -4  -1 1370.36   59.29
   4  -4   1 1402.76   51.19
   4  -4   1 1415.06   52.49
   4  -4   1 1390.16   53.39
   4  -4   1 1429.96   58.19
  -4  -4  -1 1387.86   48.30
   4  -4   1 1432.66   58.79
  -4  -4  -1 1256.27   48.30
   4  -4   1 1336.77   56.89
   4   4   1 1396.86   48.30
   4   4   1 1378.26   57.29
  -4   4  -1 1384.96   57.49
  -4   4  -1 1364.06   58.49
   4   4   1 1340.67   57.49
  -4   4  -1 1365.46   52.79
  -4   4  -1 1398.66   58.69
   4   4   1 1439.96   51.49
   5  -4   1  536.95   30.70
   5  -4   1  501.45   29.50
   5  -4   1  498.65   24.70
  -5  -4  -1  549.35   22.40
  -5  -4  -1  485.75   21.70
   5  -4   1  457.75   25.50
   5  -4   1  562.74   32.80
   5  -4   1  517.05   25.30
   5  -4   1  483.05   29.90
  -5  -4  -1  578.54   32.60
   5  -4   1  439.56   28.50
  -5  -4  -1  524.65   25.50
   5   4   1  528.35   22.10
  -5   4  -1  507.95   30.80
   5   4   1  521.65   30.20
   5   4   1  536.25   30.00
   5   4   1  558.84   25.70
  -5   4  -1  483.85   30.40
  -5   4  -1  517.35   29.90
  -5   4  -1  522.35   25.80
  -6  -4  -1   51.49    9.20
   6  -4   1   40.00    7.50
  -6  -4  -1   42.90    6.70
   6  -4   1   38.70    8.50
  -6  -4  -1   50.89    7.10
  -6  -4  -1   34.20   10.80
   6  -4   1   45.10    8.20
   6  -4   1   54.39   11.30
   6  -4   1   30.00   10.50
   6  -4   1   33.90    9.80
   6  -4   1   47.60   11.00
   6   4   1   34.50    6.10
   6   4   1   48.30   11.10
  -6   4  -1   58.59   13.00
  -6   4  -1   47.10   11.10
   6   4   1   50.19   10.80
   6   4   1   47.80    8.80
  -6   4  -1   47.30   11.00
  -6   4  -1   43.30    8.00
   7  -4   1  868.71   49.50
  -7  -4  -1  955.10   43.40
  -7  -4  -1  852.81   37.30
  -7  -4  -1  976.00   50.99
   7  -4   1  888.41   42.30
   7  -4   1  870.91   45.90
   7  -4   1  963.70   49.99
  -7  -4  -1  914.11   37.80
   7  -4   1  855.41   43.80
   7  -4   1 1003.00   49.30
   7  -4   1 1046.70   49.90
  -7   4  -1  889.21   48.10
  -7   4  -1  918.61   41.80
   7   4   1  928.51   47.50
   7   4   1  849.22   41.90
   7   4   1  903.21   37.40
  -7   4  -1  934.81   49.50
   7   4   1  972.40   48.10
   8  -4   1   23.40    9.50
   8  -4   1   26.60    9.70
   8  -4   1   22.80    6.80
  -8  -4  -1   17.40    8.00
   8  -4   1   30.50   10.80
  -8  -4  -1   14.90    9.30
   8  -4   1   29.70    7.80
   8  -4   1   23.10    7.70
  -8  -4  -1   11.70    4.70
   8  -4   1   25.50   11.70
   8   4   1   28.30    6.20
   8   4   1   19.30    8.40
   8   4   1   27.50    8.20
  -8   4  -1   29.60   10.80
  -8   4  -1   12.20    9.10
  -8   4  -1   20.50    7.20
   8   4   1   26.70    8.40
   9  -4   1  131.79   22.00
  -9  -4  -1  124.99   18.00
   9  -4   1  166.08   17.00
   9  -4   1  132.89   13.90
   9  -4   1  167.68   23.70
   9  -4   1  136.79   17.80
   9  -4   1  147.29   23.70
  -9  -4  -1  160.58   23.80
  -9  -4  -1  180.98   14.50
   9  -4   1  151.58   22.60
   9   4   1  174.88   23.90
   9   4   1  152.48   14.10
   9   4   1  166.48   13.80
   9   4   1  149.39   19.50
  -9   4  -1  150.88   22.90
   9   4   1  153.98   22.50
  -9   4  -1  166.48   24.00
  -9   4  -1  167.48   16.40
  10  -4   1    1.30    8.80
  10  -4   1    6.50    6.00
  10  -4   1    6.80   10.10
 -10  -4  -1    7.00    5.60
  10  -4   1    3.20    6.40
  10  -4   1   11.60    6.90
 -10  -4  -1    4.20   10.00
 -10  -4  -1   20.00   10.00
  10  -4   1   -1.40    6.10
  10  -4   1    5.00    5.20
  10   4   1   -3.90    7.50
 -10   4  -1   13.90    7.20
  10   4   1    5.20    4.70
  10   4   1    6.80    8.80
  10   4   1   17.50    6.70
  10   4   1   -6.80    5.70
 -10   4  -1    4.50    9.70
 -10   4  -1   10.60   10.60
  11  -4   1   21.10   11.40
  11  -4   1   -3.90   10.10
  11  -4   1    8.30   11.20
  11  -4   1    6.60    5.50
 -11  -4  -1    7.70   10.90
 -11  -4  -1   -6.40    8.20
  11  -4   1   14.10   10.60
  11  -4   1   15.40    9.20
 -11  -4  -1    2.90    5.90
  11  -4   1    9.10    6.40
 -11   4  -1    5.50    7.40
  11   4   1    2.60    6.70
  11   4   1    7.20    5.40
 -11   4  -1    5.70   10.30
 -11   4  -1    0.30   10.70
  11   4   1    6.60    5.90
  11   4   1    0.50    8.00
  11   4   1   -6.40    9.20
  12  -4   1  491.75   36.50
  12  -4   1  607.44   37.50
  12  -4   1  594.84   44.70
  12  -4   1  546.05   44.40
  12  -4   1  508.15   43.30
  12  -4   1  484.35   44.20
 -12  -4  -1  505.75   38.80
 -12  -4  -1  566.54   45.40
  12  -4   1  545.15   34.20
 -12   4  -1  573.04   46.00
  12   4   1  593.44   40.60
  12   4   1  525.75   41.90
 -12   4  -1  514.85   34.80
  12   4   1  539.65   32.70
  13  -4   1   49.80   18.80
 -13  -4  -1   49.00   15.30
  13  -4   1   38.70   13.10
  13  -4   1   25.60   10.10
  13  -4   1   37.60   11.60
  13  -4   1   33.20   15.70
  13  -4   1   52.69   20.70
  13   4   1   55.69   17.50
  13   4   1   40.50   10.60
  13   4   1   61.19   18.60
  13   4   1   31.10   14.00
 -13   4  -1   30.40   11.60
 -13   4  -1   22.10   13.60
  13   4   1   43.10   10.80
  13   4   1   34.80   15.70
  14  -4   1  160.08   23.50
  14  -4   1  168.88   29.90
  14  -4   1  152.28   28.40
  14  -4   1  157.08   32.00
 -14  -4  -1  174.88   24.60
  14  -4   1  134.39   26.10
  14  -4   1  141.19   24.40
  14   4   1  116.39   17.50
 -14   4  -1  135.49   21.20
  14   4   1  173.68   29.80
  14   4   1  141.79   26.10
  14   4   1  180.38   27.80
 -14   4  -1  117.59   28.00
  14   4   1  134.09   26.50
  15  -4   1   28.40   19.80
  15  -4   1   38.80   20.20
  15  -4   1  -19.30   12.90
 -15  -4  -1   11.40   12.10
  15  -4   1   10.80   12.60
  15  -4   1   20.40   16.50
  15  -4   1   17.30   11.00
  15  -4   1   -4.10    9.00
 -15  -4  -1    1.60   21.50
  15   4   1   -1.00    8.40
  15   4   1   13.90   13.60
  15   4   1  -19.40   12.10
  15   4   1    1.00   15.90
  15   4   1   -1.80    7.20
  15   4   1   22.20   13.80
 -15   4  -1    7.20   20.20
 -16  -4  -1   -2.20   11.90
  16  -4   1    9.50   11.90
  16  -4   1   15.90   25.50
  16  -4   1   15.60   17.10
  16  -4   1    2.10   13.20
  16  -4   1    1.70   11.50
  16  -4   1  -14.40   15.40
  16   4   1   -1.90   10.90
 -16   4  -1   -0.40    9.40
  16   4   1   -6.40   17.70
  16   4   1   11.90    7.10
  16   4   1  -10.70   15.10
  16   4   1   22.80   14.80
  16   4   1  -29.90   12.20
  17  -4   1    2.80   17.80
  17  -4   1   23.80   13.30
  17  -4   1   24.20   15.20
  17  -4   1   41.20   30.60
 -17  -4  -1   23.00   16.50
  17  -4   1   12.70   20.90
  17  -4   1   14.50   14.90
  17   4   1   11.20   17.20
  17   4   1    6.60   21.00
  17   4   1   35.50   21.70
  17   4   1    9.40   26.70
  17   4   1   11.90   10.80
  17   4   1   35.30   14.60
 -18  -5   1   28.30   17.80
  18  -5  -1  -43.20   30.90
  18  -5  -1   31.90   14.20
  18  -5  -1   -6.70   21.60
  18  -5  -1   -8.50   15.20
  18  -5  -1   23.70   18.80
  18  -5  -1  -21.00   19.10
  18   5  -1   -7.00   17.60
  18   5  -1   52.29   27.30
  18   5  -1   19.70   11.30
  18   5  -1   22.50   24.40
  18   5  -1   23.00   13.60
  18   5  -1   10.00   19.30
  17  -5  -1   37.20   29.90
  17  -5  -1   30.60   12.80
 -17  -5   1   13.50   16.00
  17  -5  -1   33.30   16.00
  17  -5  -1   47.60   23.70
  17  -5  -1   43.30   17.40
  17   5  -1   33.30   13.30
  17   5  -1   32.90   14.50
  17   5  -1   19.40   21.70
  17   5  -1    5.20   15.50
 -17   5   1    4.50   13.10
  16  -5  -1   75.29   16.20
  16  -5  -1   44.60   22.40
  16  -5  -1   80.09   16.30
  16  -5  -1   59.79   26.80
 -16  -5   1   63.89   16.40
  16  -5  -1   51.29   22.00
 -16  -5   1   80.69   28.30
  16  -5  -1   54.49   18.30
 -16   5   1   56.49   26.90
  16   5  -1   87.09   22.10
  16   5  -1   82.19   23.70
  16   5  -1   68.29   19.50
  16   5  -1   77.39   14.70
 -16   5   1   58.19   15.30
  15  -5  -1   22.60   16.70
  15  -5  -1  -11.20   14.20
 -15  -5   1   10.00    9.00
  15  -5  -1   -5.60   10.50
  15  -5  -1   31.90   19.00
 -15  -5   1   25.10   12.50
  15  -5  -1   -6.10   17.20
 -15  -5   1   16.30   14.30
  15  -5  -1   19.70   12.10
  15   5  -1   23.90    9.10
  15   5  -1   15.40   13.00
 -15   5   1    1.20    9.30
 -15   5   1   20.90   17.80
  15   5  -1    4.40    8.20
  15   5  -1   17.20   13.80
  15   5  -1    3.90   13.10
 -14  -5   1   36.40   17.70
  14  -5  -1   -3.80    9.40
 -14  -5   1   27.50   16.30
  14  -5  -1   26.40   12.50
  14  -5  -1    7.60    9.70
  14  -5  -1   -2.20   13.10
 -14  -5   1   19.20   12.20
  14   5  -1   20.30   11.00
  14   5  -1   12.50    7.90
  14   5  -1   27.20   13.00
 -14   5   1   11.00   14.80
  14   5  -1   15.30   12.50
 -14   5   1   16.50    9.50
 -13  -5   1    9.00    9.60
  13  -5  -1    4.40   10.90
  13  -5  -1    1.40   11.60
  13  -5  -1   18.40   12.30
 -13  -5   1   -4.00   11.10
 -13  -5   1   22.50   12.20
  13  -5  -1   -0.90    6.40
  13  -5  -1   12.40    9.20
  13  -5  -1    4.50    9.40
  13   5  -1    9.90    7.10
  13   5  -1    6.90    9.40
 -13   5   1  -12.10   12.00
  13   5  -1   10.80   10.20
 -13   5   1   39.90   11.20
  13   5  -1    2.70    9.30
  12  -5  -1  233.58   22.30
 -12  -5   1  178.68   16.10
  12  -5  -1  290.67   23.50
 -12  -5   1  310.07   36.20
 -12  -5   1  218.48   26.60
  12  -5  -1  224.78   22.40
  12  -5  -1  250.57   33.70
 -12  -5   1  241.18   22.70
  12  -5  -1  253.07   33.50
  12  -5  -1  250.67   32.70
 -12   5   1  240.58   32.90
 -12   5   1  212.88   31.10
  12   5  -1  284.97   33.30
  12   5  -1  272.37   32.50
  12   5  -1  207.38   27.00
  12   5  -1  255.77   20.00
 -12   5   1  223.88   21.70
  11  -5  -1    8.50    9.70
  11  -5  -1   22.20    9.60
 -11  -5   1   29.70   12.20
  11  -5  -1    7.50   10.40
 -11  -5   1   23.00   10.40
  11  -5  -1   27.40   11.40
 -11  -5   1   15.50    9.90
 -11  -5   1   23.10    6.50
  11  -5  -1   18.50    8.00
  11  -5  -1   17.20    7.90
 -11   5   1   13.30    7.60
 -11   5   1   34.60   14.30
  11   5  -1   39.50   11.20
 -11   5   1   16.30    9.40
  11   5  -1   33.20   11.90
  11   5  -1   10.00    5.40
  11   5  -1    6.60    7.90
 -10  -5   1   59.29   12.10
  10  -5  -1   56.19   14.90
 -10  -5   1   52.09   11.70
  10  -5  -1   49.90   15.10
 -10  -5   1   42.90   13.20
  10  -5  -1   59.19   15.20
  10  -5  -1   41.60    9.00
 -10  -5   1   58.19    9.50
  10   5  -1   41.40   12.30
 -10   5   1   49.50   14.50
  10   5  -1   57.29   14.00
  10   5  -1   47.70    8.90
  10   5  -1   52.69   13.40
   9  -5  -1   20.40    9.70
   9  -5  -1   23.80   10.40
  -9  -5   1   20.50    7.40
   9  -5  -1   26.70    6.50
   9  -5  -1   32.30    8.80
  -9  -5   1   35.40   11.50
  -9  -5   1   23.90    5.70
   9  -5  -1   25.10   10.70
   9   5  -1   23.30    9.30
   9   5  -1   21.70    8.20
  -9   5   1   28.50   11.50
   9   5  -1   12.30    7.30
  -9   5   1   23.60    8.20
   9   5  -1   23.70    6.30
  -9   5   1   29.30   10.90
  -8  -5   1  123.09   10.20
   8  -5  -1  113.69   17.80
  -8  -5   1  135.99   18.80
   8  -5  -1  119.29   18.10
   8  -5  -1  135.19   19.90
   8  -5  -1  112.49   14.00
   8  -5  -1  107.39   16.00
  -8  -5   1  139.09   16.40
  -8  -5   1  140.59   23.50
   8   5  -1  106.49   14.80
  -8   5   1  118.29   14.30
   8   5  -1  102.69    9.90
  -8   5   1  120.49   18.70
  -8   5   1  110.29   18.00
   8   5  -1  109.09   17.40
   8   5  -1  103.69   15.70
  -7  -5   1    6.40    3.00
   7  -5  -1    4.80    5.80
   7  -5  -1    7.20    4.10
  -7  -5   1   13.30    6.90
   7  -5  -1   16.70    8.60
  -7  -5   1    5.40    4.70
   7  -5  -1    7.20    6.60
  -7  -5   1    5.90    6.00
   7  -5  -1    6.90    4.10
   7   5  -1    6.70    4.20
  -7   5   1   -2.50    5.90
  -7   5   1    7.00    4.80
   7   5  -1    4.90    5.10
   7   5  -1    4.20    6.30
  -7   5   1    0.00    6.10
   7   5  -1   17.30    4.80
   6  -5  -1   42.30    7.00
   6  -5  -1   21.90    7.80
  -6  -5   1   33.80    8.10
   6  -5  -1   28.80    8.90
  -6  -5   1   24.10    6.70
   6  -5  -1   28.70    6.20
  -6  -5   1   27.60    6.30
  -6  -5   1   29.40    7.30
   6  -5  -1   28.20    8.70
  -6  -5   1   28.20    4.80
   6   5  -1   26.00    6.40
   6   5  -1   24.40    4.60
  -6   5   1   32.50    9.10
   6   5  -1   22.00    6.90
  -6   5   1   29.30    8.80
  -6   5   1   22.80    5.90
   6   5  -1   23.10    8.40
   5  -5  -1   16.00    6.80
   5  -5  -1    8.40    3.30
  -5  -5   1    4.30    4.40
  -5  -5   1    5.00    3.00
   5  -5  -1    4.20    3.40
  -5  -5   1    4.60    2.00
  -5  -5   1    9.20    5.20
   5  -5  -1    2.90    4.60
  -5  -5   1    2.30    3.70
   5  -5  -1    6.70    4.40
  -5   5   1    3.10    2.40
  -5   5   1   12.90    5.40
  -5   5   1   -1.60    4.70
   5   5  -1    4.50    2.50
  -5   5   1    3.20    3.50
  -5   5   1   10.50    4.10
   5   5  -1   10.30    4.90
   5   5  -1    3.40    3.40
   5   5  -1   -4.20    3.00
  -4  -5   1 1016.10   44.30
   4  -5  -1 1078.69   47.60
   4  -5  -1 1175.38   47.50
  -4  -5   1 1112.49   38.60
  -4  -5   1 1127.49   40.90
   4  -5  -1 1078.19   40.20
   4  -5  -1 1067.09   42.70
  -4  -5   1 1087.99   46.30
  -4  -5   1 1168.88   48.20
  -4   5   1 1081.19   40.00
   4   5  -1 1086.89   42.80
  -4   5   1 1155.88   49.40
  -4   5   1 1100.19   43.00
   4   5  -1 1082.49   44.80
  -4   5   1 1178.08   47.70
  -4   5   1 1194.78   49.30
   4   5  -1 1144.49   47.60
   4   5  -1 1165.38   40.10
   3  -5  -1  289.37   23.60
   3  -5  -1  323.57   19.10
  -3  -5   1  302.07   20.10
  -3  -5   1  341.27   19.20
   3  -5  -1  345.77   18.70
  -3  -5   1  312.37   13.90
   3  -5  -1  321.17   13.10
  -3  -5   1  315.87   12.60
  -3  -5   1  309.77   17.80
   3  -5  -1  322.67   15.90
  -3   5   1  333.27   19.50
  -3   5   1  315.27   12.90
   3   5  -1  296.27   16.90
  -3   5   1  301.87   19.80
  -3   5   1  303.57   18.10
   3   5  -1  316.47   18.50
   3   5  -1  306.97   15.60
  -3   5   1  320.67   16.00
   3   5  -1  336.27   13.90
  -2  -5   1    6.90    2.30
   2  -5  -1    4.20    3.20
  -2  -5   1    9.70    2.10
  -2  -5   1    2.10    3.40
   2  -5  -1   15.40    6.50
  -2  -5   1    8.80    3.60
   2  -5  -1    4.50    3.40
   2   5  -1    4.60    3.00
   2   5  -1   11.70    5.70
  -2   5   1    4.30    3.20
  -2   5   1    7.70    2.80
   2   5  -1    9.90    3.10
  -2   5   1    7.30    1.70
   2   5  -1    5.50    2.10
  -2   5   1    1.80    3.00
   2   5  -1    4.30    1.80
  -1  -5   1  517.55   19.00
  -1  -5   1  495.65   20.50
  -1  -5   1  497.15   19.20
   1  -5  -1  496.95   19.40
  -1  -5   1  500.65   26.10
  -1  -5   1  520.45   21.30
   1  -5  -1  480.45   19.60
  -1  -5   1  502.75   24.70
  -1  -5   1  515.35   22.00
   1  -5  -1  519.55   26.40
  -1   5   1  516.85   19.60
   1   5  -1  488.35   19.20
   1   5  -1  575.64   27.30
  -1   5   1  518.35   23.10
   1   5  -1  507.55   21.50
   1   5  -1  511.15   21.80
  -1   5   1  482.15   21.60
   0  -5  -1 2819.92  102.99
   0  -5   1 3029.90  104.49
   0  -5  -1 3039.00  105.19
   0  -5   1 2945.21   97.49
   0  -5  -1 2942.71   94.99
   0  -5  -1 3011.00   96.39
   0  -5  -1 2998.10   96.29
   0  -5   1 3053.99   97.19
   0  -5   1 3036.10  100.89
   0  -5   1 3074.49  105.09
   0  -5  -1 2917.31   94.89
   0  -5   1 2860.11   96.69
   0   5  -1 3051.79   98.09
   0   5  -1 2950.60   97.19
   0   5  -1 2981.30  104.59
   0   5  -1 2927.71   97.49
   0   5   1 2940.91   96.69
   0   5  -1 2973.60  101.19
   0   5   1 2938.21  101.29
   0   5  -1 2921.01  100.79
   0   5   1 2985.90   95.19
   1  -5   1   57.89    8.10
   1  -5   1   51.39    9.30
   1  -5   1   44.00    7.00
  -1  -5  -1   47.20    6.90
   1  -5   1   55.09    8.70
   1  -5   1   45.90    5.90
  -1   5  -1   34.30    7.00
  -1   5  -1   32.00    7.10
  -1   5  -1   42.00    6.30
  -1   5  -1   46.20    5.60
   1   5   1   42.60    7.10
  -1   5  -1   40.10    5.50
  -1   5  -1   30.10    6.20
   2  -5   1  489.05   25.50
   2  -5   1  519.15   25.70
   2  -5   1  481.25   18.50
   2  -5   1  534.85   28.90
  -2  -5  -1  506.35   22.90
   2  -5   1  506.75   22.40
   2  -5   1  568.64   27.70
   2  -5   1  506.75   27.10
   2  -5   1  516.75   23.10
   2   5   1  541.25   17.40
  -2   5  -1  540.55   25.70
  -2   5  -1  519.25   23.10
  -2   5  -1  546.35   27.20
  -2   5  -1  498.65   23.10
   2   5   1  542.25   28.30
   2   5   1  537.95   17.50
  -2   5  -1  525.95   27.10
   2   5   1  540.65   18.10
   3  -5   1   18.40    5.90
  -3  -5  -1   10.80    5.30
   3  -5   1   10.80    2.50
   3  -5   1   23.20    6.80
   3  -5   1    7.40    5.30
   3  -5   1   16.20    5.80
   3  -5   1   10.70    3.60
  -3  -5  -1   12.40    3.40
   3  -5   1   24.10    7.10
   3  -5   1   14.80    4.70
   3   5   1    7.30    1.50
   3   5   1    0.30    2.10
   3   5   1    7.80    3.90
  -3   5  -1   15.40    5.00
  -3   5  -1    8.80    3.50
   3   5   1    7.50    2.30
  -3   5  -1   19.30    5.80
   4  -5   1  695.83   30.60
  -4  -5  -1  741.33   28.50
   4  -5   1  741.23   36.60
   4  -5   1  661.93   36.50
   4  -5   1  678.83   35.20
   4  -5   1  686.43   28.10
   4  -5   1  704.23   37.10
   4  -5   1  710.03   31.60
   4  -5   1  693.83   35.20
  -4  -5  -1  702.73   25.80
  -4  -5  -1  661.53   27.50
  -4  -5  -1  644.54   36.30
   4   5   1  697.13   27.10
   4   5   1  690.43   28.40
   4   5   1  686.83   35.50
  -4   5  -1  750.92   37.30
  -4   5  -1  686.33   31.00
   4   5   1  664.93   38.50
  -4   5  -1  698.73   35.20
  -4   5  -1  733.53   36.80
  -5  -5  -1  135.99   11.10
   5  -5   1   99.19   15.50
  -5  -5  -1  136.39   17.70
   5  -5   1  104.89   14.30
   5  -5   1  160.78   20.10
  -5  -5  -1  149.49    9.00
   5  -5   1  158.48   15.90
   5  -5   1  123.89   16.60
   5  -5   1  155.58   11.00
  -5  -5  -1  107.09    8.80
   5  -5   1  138.49   11.40
   5  -5   1  142.29   12.50
   5   5   1  124.19    8.30
   5   5   1  118.59   10.10
   5   5   1  139.99   14.20
  -5   5  -1  152.78   18.70
   5   5   1  139.39   19.10
  -5   5  -1  134.99   17.30
  -5   5  -1  129.29   11.50
  -5   5  -1  145.39   14.50
   6  -5   1  254.87   18.30
  -6  -5  -1  246.28   14.20
  -6  -5  -1  255.17   17.10
  -6  -5  -1  244.98   22.10
   6  -5   1  243.48   16.30
   6  -5   1  250.37   17.20
   6  -5   1  283.87   22.00
   6  -5   1  231.38   21.80
   6  -5   1  280.37   22.40
   6  -5   1  295.57   24.30
  -6  -5  -1  251.27   14.10
   6  -5   1  314.47   24.10
   6   5   1  267.77   17.30
   6   5   1  253.27   21.30
  -6   5  -1  294.47   22.80
   6   5   1  253.67   14.00
  -6   5  -1  299.17   23.90
  -6   5  -1  233.88   17.60
  -6   5  -1  255.07   22.50
   6   5   1  278.07   22.00
  -7  -5  -1   -7.70    5.70
   7  -5   1   13.00    7.10
  -7  -5  -1    3.00    3.20
   7  -5   1    0.20    4.00
   7  -5   1    3.80    6.40
   7  -5   1   -1.70    4.90
   7  -5   1    5.00    4.60
  -7  -5  -1    0.60    4.20
   7  -5   1   13.00    5.50
  -7  -5  -1    2.50    4.10
   7  -5   1    1.60    5.90
   7   5   1    4.20    3.40
  -7   5  -1   -0.80    5.60
   7   5   1    2.30    5.90
   7   5   1   -2.60    4.90
   7   5   1    7.40    4.20
  -7   5  -1   -3.60    4.30
  -7   5  -1    7.30    4.60
   8  -5   1   35.90    9.10
   8  -5   1   23.10   12.50
   8  -5   1   49.70    9.70
   8  -5   1   39.70    9.00
  -8  -5  -1   30.60   11.30
  -8  -5  -1   41.70    9.80
  -8  -5  -1   38.80    7.20
   8  -5   1   39.70   11.30
   8  -5   1   56.39   13.90
  -8  -5  -1   46.50    7.80
   8  -5   1   47.30   12.80
  -8   5  -1   37.70    8.90
   8   5   1   18.00    9.60
   8   5   1   29.20    8.40
   8   5   1   51.49   12.90
  -8   5  -1   50.99   13.40
   8   5   1   21.90    6.00
  -8   5  -1   44.90   12.70
  -9  -5  -1   18.10    5.40
   9  -5   1   16.60    9.70
  -9  -5  -1   11.50    9.10
   9  -5   1   11.40    5.70
   9  -5   1   26.40    7.50
   9  -5   1   32.80    8.80
   9  -5   1   17.50    9.90
   9  -5   1   17.00   10.60
  -9  -5  -1   13.60    5.60
   9  -5   1   22.00   10.60
  -9  -5  -1   12.80    8.30
  -9   5  -1   20.60   10.70
   9   5   1   12.40    7.50
  -9   5  -1   13.40    9.50
   9   5   1   18.70    5.70
   9   5   1   27.20   10.50
   9   5   1   19.30    5.80
  -9   5  -1   14.00    6.80
   9   5   1    6.60    5.50
  10  -5   1   94.29   18.90
 -10  -5  -1   99.59   13.80
 -10  -5  -1   80.79   11.60
  10  -5   1  107.49   20.10
 -10  -5  -1   95.39   19.70
  10  -5   1   84.39   15.80
  10  -5   1   74.29   13.80
  10  -5   1   70.89   13.10
  10  -5   1   98.29   20.30
  10  -5   1   71.99   17.00
 -10  -5  -1   94.69   16.60
  10   5   1  102.79   17.40
  10   5   1  100.99   14.00
  10   5   1   87.89   18.20
 -10   5  -1   95.39   19.50
 -10   5  -1   91.19   19.40
 -10   5  -1   74.89   13.50
  10   5   1   76.39   11.40
  10   5   1   74.79   15.60
  11  -5   1  342.17   27.90
  11  -5   1  336.57   33.40
  11  -5   1  360.76   26.10
  11  -5   1  387.46   34.70
  11  -5   1  363.26   28.50
 -11  -5  -1  306.47   38.70
  11  -5   1  349.47   35.90
 -11  -5  -1  348.07   30.10
  11  -5   1  419.36   36.40
 -11  -5  -1  360.76   22.90
 -11  -5  -1  359.56   23.60
 -11   5  -1  405.86   36.90
  11   5   1  386.46   25.10
 -11   5  -1  373.96   34.60
  11   5   1  414.86   34.10
  11   5   1  371.86   29.40
 -11   5  -1  303.27   25.40
  11   5   1  339.37   32.80
  11   5   1  329.17   22.40
  12  -5   1 1328.87   70.59
  12  -5   1 1343.67   76.89
  12  -5   1 1192.08   72.69
 -12  -5  -1 1262.77   76.29
  12  -5   1 1305.27   64.19
 -12  -5  -1 1197.98   65.39
  12  -5   1 1340.47   73.99
  12  -5   1 1295.97   61.49
  12  -5   1 1329.57   73.79
  12   5   1 1496.75   74.69
  12   5   1 1197.48   64.59
  12   5   1 1333.27   57.69
  12   5   1 1303.97   59.19
 -12   5  -1 1329.57   63.59
  12   5   1 1379.16   72.09
 -12   5  -1 1376.06   77.19
 -13  -5  -1   43.80   18.60
  13  -5   1   18.30   14.30
  13  -5   1   47.10   13.10
  13  -5   1   17.70    9.80
 -13  -5  -1   21.40    9.80
  13  -5   1    0.10   11.30
  13  -5   1    8.70   17.70
  13  -5   1   21.70    9.60
 -13   5  -1   39.80   18.10
 -13   5  -1   15.60    8.60
  13   5   1   15.80    8.40
  13   5   1   20.20   12.90
  13   5   1   34.00   10.10
  13   5   1    5.00   11.10
  13   5   1   17.10   12.30
  13   5   1   24.50   14.50
  14  -5   1    5.80   16.30
  14  -5   1   -5.20   17.60
  14  -5   1   -6.00   11.30
 -14  -5  -1  -18.50   12.10
 -14  -5  -1   -6.90    9.10
  14  -5   1    4.80    9.50
  14  -5   1   16.40   13.00
  14  -5   1   16.90    8.10
  14  -5   1   10.50   11.60
  14   5   1   -6.30    6.20
  14   5   1    0.60   10.60
  14   5   1    6.10   13.80
  14   5   1   -1.90   12.40
  14   5   1   22.20   14.30
  14   5   1   -2.10    5.80
 -14   5  -1    2.70    9.10
 -14   5  -1   -4.20   17.20
  15  -5   1  140.59   29.00
 -15  -5  -1  150.08   35.30
  15  -5   1  140.19   21.90
 -15  -5  -1  129.59   18.90
  15  -5   1  100.69   24.30
  15  -5   1  123.09   24.20
  15  -5   1  123.99   21.10
  15  -5   1  118.39   27.50
 -15   5  -1   93.29   28.30
  15   5   1  167.28   31.50
  15   5   1  105.99   18.20
  15   5   1  119.89   26.50
  15   5   1  146.49   29.00
  15   5   1  118.19   23.80
  15   5   1  111.79   17.80
  16  -5   1   29.60   15.20
  16  -5   1    9.40   15.80
  16  -5   1   39.90   26.40
  16  -5   1   16.10   12.60
 -16  -5  -1   21.80   12.50
  16  -5   1   23.00   18.10
  16  -5   1  -14.40   13.40
  16   5   1   22.60   16.60
  16   5   1    8.70   17.70
  16   5   1    8.80   17.80
  16   5   1   28.30   11.40
  16   5   1   22.20   12.50
  16   5   1   22.00   15.90
 -16   5  -1    8.70   10.10
  17  -5   1   -3.70    7.90
  17  -5   1   -5.80   15.40
  17  -5   1   21.50   15.50
  17  -5   1   -2.00   18.60
  17  -5   1  -33.20   28.80
 -17  -5  -1   -3.30   14.10
  17  -5   1  -13.30   19.10
  17   5   1   14.60   13.90
  17   5   1  -10.30   18.80
  17   5   1   -9.90    6.80
  17   5   1    9.10   18.90
  17   5   1    5.70   22.00
  17   5   1   -1.20   17.30
  18  -6  -1   26.30   19.90
  18  -6  -1   32.50   21.00
  18   6  -1    2.50   18.00
  18   6  -1   36.10   28.70
  17  -6  -1   22.40   21.00
 -17  -6   1   11.20   14.00
  17  -6  -1   39.60   18.40
  17  -6  -1   -8.50   18.30
  17  -6  -1   12.20   13.20
  17  -6  -1   39.80   20.10
  17  -6  -1    9.00   13.10
  17   6  -1   31.30   14.00
  17   6  -1   16.40   22.30
  17   6  -1    9.10   21.50
 -17   6   1  -12.10   12.90
  17   6  -1   43.80   20.00
  16  -6  -1  -18.20   14.30
 -16  -6   1  -18.80   11.70
 -16  -6   1  -21.10   20.80
  16  -6  -1    1.30   25.00
  16  -6  -1    9.70   12.40
  16  -6  -1   -4.70   12.50
  16  -6  -1    1.60    7.20
  16  -6  -1   -5.70   15.00
  16   6  -1  -16.80   15.00
  16   6  -1   -8.50   15.10
 -16   6   1   -2.50   22.10
  16   6  -1   17.80    9.20
  16   6  -1   -9.00   13.80
  16   6  -1    5.70    8.40
 -15  -6   1   -0.50    8.10
  15  -6  -1    5.10   16.70
  15  -6  -1    7.70   10.70
  15  -6  -1    5.10   15.40
  15  -6  -1   -7.80   11.00
  15  -6  -1    5.50   17.10
  15  -6  -1   15.10   15.60
 -15  -6   1    8.00   12.20
 -15  -6   1   -7.90   15.70
  15  -6  -1  -11.10    8.40
 -15   6   1    9.00   16.90
  15   6  -1   -7.30    7.70
 -15   6   1  -10.60    6.00
  15   6  -1    8.80   11.40
  15   6  -1    5.80    7.00
  15   6  -1   -9.30   13.60
  15   6  -1    4.70   12.10
  14  -6  -1    7.50   11.80
  14  -6  -1   33.80   19.50
  14  -6  -1   51.69   18.90
 -14  -6   1   35.00   18.40
 -14  -6   1   58.39   13.90
  14  -6  -1   28.70   10.70
 -14  -6   1   34.90   16.40
  14  -6  -1   32.20   12.50
  14  -6  -1   31.70   12.20
  14   6  -1   43.70   17.60
 -14   6   1   28.70   16.70
  14   6  -1   34.20    8.90
  14   6  -1   29.70   13.20
  14   6  -1   25.70   12.00
 -14   6   1   38.50   13.40
  13  -6  -1   -5.80    4.50
  13  -6  -1   10.70   13.20
 -13  -6   1   27.50   11.30
  13  -6  -1    1.20   11.50
 -13  -6   1   -5.30    8.10
  13  -6  -1   14.20    9.30
  13  -6  -1  -14.70    7.60
 -13  -6   1    2.60   14.50
  13  -6  -1    3.20   11.40
 -13   6   1    1.00   13.00
 -13   6   1   -4.70    7.80
  13   6  -1    4.40   10.10
  13   6  -1    0.50   10.90
  13   6  -1    0.40    6.00
  13   6  -1   -7.30   10.30
  12  -6  -1  347.97   28.60
  12  -6  -1  333.07   28.30
 -12  -6   1  380.76   30.00
  12  -6  -1  373.06   35.50
 -12  -6   1  331.17   31.60
  12  -6  -1  403.66   28.80
 -12  -6   1  337.17   26.90
  12  -6  -1  353.96   34.70
 -12  -6   1  353.26   36.20
  12   6  -1  376.36   32.90
 -12   6   1  368.96   36.00
 -12   6   1  418.26   29.40
  11  -6  -1   58.29   16.80
  11  -6  -1   47.20   15.10
  11  -6  -1   68.39   13.50
  11  -6  -1   51.69   15.60
 -11  -6   1   57.59   17.60
 -11  -6   1   75.29   14.20
 -11  -6   1   57.19   13.70
  11  -6  -1   86.79   17.30
  11  -6  -1   45.10   10.90
 -11  -6   1   63.49    9.30
  11   6  -1   61.29   17.00
 -11   6   1   61.49   18.10
 -11   6   1   44.10   10.50
  11   6  -1   42.30   12.70
  11   6  -1   45.60   13.90
 -11   6   1   55.49   16.60
  11   6  -1   44.90   10.10
  10  -6  -1   41.00    9.90
  10  -6  -1   20.00   10.60
  10  -6  -1   16.40    7.40
  10  -6  -1   52.59   13.80
 -10  -6   1   49.10   14.50
 -10  -6   1   48.30   11.50
  10  -6  -1   16.00   10.40
  10  -6  -1   22.10    8.20
 -10  -6   1   22.60    9.40
 -10  -6   1   34.00    7.20
  10   6  -1   31.30    7.80
 -10   6   1   31.40    8.90
 -10   6   1   43.70   14.60
  10   6  -1   34.20   10.90
 -10   6   1    4.10    9.80
  10   6  -1   49.60   13.80
  10   6  -1   41.00   12.60
   9  -6  -1  450.95   34.00
   9  -6  -1  422.06   33.10
  -9  -6   1  434.76   33.40
  -9  -6   1  397.56   26.70
   9  -6  -1  450.05   27.30
   9  -6  -1  436.56   33.70
   9  -6  -1  467.05   27.40
   9  -6  -1  441.46   28.10
  -9  -6   1  447.06   27.30
  -9  -6   1  430.06   22.30
  -9   6   1  408.96   33.10
   9   6  -1  447.86   30.70
  -9   6   1  421.06   33.60
   9   6  -1  384.46   31.20
  -9   6   1  443.56   27.50
   9   6  -1  418.16   28.70
   9   6  -1  430.86   23.50
   8  -6  -1    9.30    5.00
   8  -6  -1   -3.60    5.10
  -8  -6   1    2.10    4.50
  -8  -6   1    0.70    5.20
   8  -6  -1    0.50    4.10
  -8  -6   1   -1.00    2.50
   8  -6  -1    1.40    6.00
  -8  -6   1    3.20    6.20
   8  -6  -1    1.90    5.60
  -8   6   1    1.10    7.80
  -8   6   1    3.60    5.20
   8   6  -1   -4.10    3.80
   8   6  -1    1.60    6.10
   8   6  -1    3.20    3.30
  -8   6   1   -1.90    6.10
   8   6  -1    4.00    6.50
  -7  -6   1  182.88   16.60
   7  -6  -1  140.59   12.10
   7  -6  -1  153.38   20.60
   7  -6  -1  150.08   20.00
  -7  -6   1  154.58   10.20
   7  -6  -1  159.88   19.70
   7  -6  -1  131.49   12.90
  -7  -6   1  141.49   12.30
  -7  -6   1  129.49   17.80
   7   6  -1  142.29   13.60
  -7   6   1  173.38   20.60
  -7   6   1  143.89   12.90
   7   6  -1  162.88   16.30
   7   6  -1  139.79   10.60
  -7   6   1  130.29   18.50
   7   6  -1  106.49   16.10
  -6  -6   1   40.30   10.00
  -6  -6   1   34.00    8.00
   6  -6  -1   17.00    7.80
   6  -6  -1   25.90    6.60
  -6  -6   1   32.20    6.00
   6  -6  -1   32.60    9.90
  -6  -6   1   33.20    5.00
   6  -6  -1   35.60    9.20
   6  -6  -1   33.10    5.90
   6   6  -1   26.40    6.60
   6   6  -1   23.80    4.70
  -6   6   1   20.70    8.30
   6   6  -1   23.90    7.70
   6   6  -1   19.20    6.50
  -6   6   1   36.90    9.20
  -6   6   1   40.50   10.50
  -6   6   1   30.60    6.80
  -5  -6   1   -3.80    3.30
  -5  -6   1    2.50    2.30
  -5  -6   1    0.10    1.70
   5  -6  -1   -0.50    4.10
   5  -6  -1   -1.50    2.10
   5  -6  -1   -2.70    1.90
   5  -6  -1    8.60    5.20
  -5  -6   1    1.60    4.10
  -5  -6   1   -3.00    3.20
   5   6  -1    1.70    2.20
   5   6  -1   -3.30    3.20
  -5   6   1    3.00    4.60
  -5   6   1   -0.60    3.40
   5   6  -1    2.80    2.90
  -5   6   1   -2.60    3.90
   5   6  -1    2.40    4.30
  -4  -6   1  857.21   38.10
   4  -6  -1  780.72   33.40
  -4  -6   1  829.12   38.50
  -4  -6   1  804.42   36.00
   4  -6  -1  791.12   38.20
   4  -6  -1  818.52   29.80
  -4  -6   1  835.92   28.50
   4  -6  -1  750.02   36.80
  -4  -6   1  825.52   30.30
   4  -6  -1  765.32   42.30
  -4   6   1  759.92   39.00
   4   6  -1  793.42   33.00
  -4   6   1  797.62   33.70
   4   6  -1  836.82   38.20
   4   6  -1  810.62   35.90
  -4   6   1  820.22   29.60
  -4   6   1  791.22   37.70
   3  -6  -1   32.10    7.00
  -3  -6   1   19.30    5.30
  -3  -6   1   31.60    7.20
  -3  -6   1   26.30    3.40
  -3  -6   1   28.10    2.70
   3  -6  -1   40.40   10.40
   3  -6  -1   22.60    6.20
   3   6  -1   30.10    5.20
  -3   6   1   28.60    2.50
  -3   6   1   28.80    6.90
  -3   6   1   31.00    6.60
   3   6  -1   37.60    6.70
   3   6  -1   32.10    3.90
  -3   6   1   33.00    7.40
  -3   6   1   29.00    5.20
   3   6  -1   20.80    7.00
   3   6  -1   28.30    6.60
  -2  -6   1  155.28    7.40
   2  -6  -1  170.08   15.60
  -2  -6   1  138.69    8.30
  -2  -6   1  155.28   11.60
   2  -6  -1  156.48   10.00
  -2  -6   1  151.08    7.40
  -2  -6   1  154.38    8.30
  -2  -6   1  179.58   13.30
   2  -6  -1  178.18   13.00
   2   6  -1  162.88   11.70
   2   6  -1  159.98    8.20
   2   6  -1  165.38   14.60
  -2   6   1  179.58    7.10
  -2   6   1  152.28   11.70
  -2   6   1  150.18    9.50
   2   6  -1  179.98   12.30
   2   6  -1  154.88    9.70
  -2   6   1  160.38   12.10
   1  -6  -1 1946.71   67.29
  -1  -6   1 1921.81   64.09
  -1  -6   1 1950.60   74.29
  -1  -6   1 1900.81   65.49
  -1  -6   1 1921.31   63.49
  -1  -6   1 1879.51   67.49
   1  -6  -1 1883.01   69.99
   1  -6  -1 1962.80   67.89
   1  -6  -1 1909.21   74.49
  -1  -6   1 1964.80   66.79
   1  -6  -1 1906.61   64.79
   1  -6  -1 1951.70   64.49
  -1  -6   1 1903.81   72.19
  -1   6   1 1935.71   64.59
   1   6  -1 1952.60   64.39
  -1   6   1 1837.52   69.49
   1   6  -1 1938.31   67.29
  -1   6   1 1931.61   67.59
   1   6  -1 1937.41   67.39
   1   6  -1 1931.61   73.79
   0  -6   1 3489.85  120.79
   0  -6  -1 3512.05  117.69
   0  -6   1 3171.88  123.49
   0  -6  -1 3444.26  109.09
   0  -6  -1 3590.54  120.09
   0  -6  -1 3346.37  110.49
   0  -6   1 3453.55  111.89
   0  -6   1 3457.15  115.39
   0  -6  -1 3461.85  109.09
   0  -6  -1 3457.05  110.59
   0  -6   1 3453.65  111.19
   0  -6   1 3375.76  111.19
   0   6  -1 3404.06  112.29
   0   6  -1 3357.56  115.89
   0   6  -1 3347.96  115.59
   0   6   1 3428.86  111.39
   0   6   1 3401.16  116.99
   0   6  -1 3376.86  119.99
   0   6  -1 3320.77  111.39
   0   6  -1 3329.57  111.79
   0   6   1 3357.76  109.39
   1  -6   1  634.84   32.90
  -1  -6  -1  685.93   30.60
   1  -6   1  601.14   22.40
   1  -6   1  661.33   26.60
   1  -6   1  681.93   30.60
   1  -6   1  644.94   32.20
  -1   6  -1  651.83   32.20
  -1   6  -1  674.93   30.60
  -1   6  -1  667.03   30.70
  -1   6  -1  661.53   27.00
   1   6   1  655.23   21.70
  -1   6  -1  638.94   26.60
   1   6   1  656.53   22.50
  -1   6  -1  649.83   28.90
   1   6   1  735.63   31.80
  -1   6  -1  620.84   22.70
   2  -6   1  280.07   20.30
   2  -6   1  298.87   20.00
  -2  -6  -1  247.98   15.80
   2  -6   1  280.97   16.40
   2  -6   1  292.47   15.60
   2  -6   1  292.07   18.90
   2  -6   1  293.87   18.30
  -2   6  -1  278.47   15.40
   2   6   1  283.57   20.00
  -2   6  -1  275.27   19.10
  -2   6  -1  264.97   18.30
   2   6   1  285.37   17.50
  -2   6  -1  310.87   16.20
  -2   6  -1  293.87   18.10
   3  -6   1   52.09   11.20
   3  -6   1   40.20    6.60
   3  -6   1   52.19    9.40
   3  -6   1   51.59    9.60
  -3  -6  -1   52.79    7.80
   3  -6   1   48.00    7.40
   3  -6   1   51.99    4.00
   3  -6   1   57.29   10.00
   3  -6   1   51.99   10.00
   3   6   1   50.89    3.40
  -3   6  -1   42.80    8.90
   3   6   1   41.30    9.00
  -3   6  -1   39.00    8.10
   3   6   1   40.60    8.50
  -3   6  -1   48.50    7.40
  -3   6  -1   42.10    9.90
   3   6   1   48.30    4.10
   4  -6   1 1581.94   59.69
   4  -6   1 1608.34   67.89
  -4  -6  -1 1475.65   57.19
   4  -6   1 1607.74   69.19
   4  -6   1 1535.85   60.49
  -4  -6  -1 1728.13   69.49
   4  -6   1 1540.55   55.19
   4  -6   1 1594.64   65.99
   4  -6   1 1640.74   66.89
   4   6   1 1675.63   56.29
  -4   6  -1 1524.45   66.59
   4   6   1 1637.24   53.59
  -4   6  -1 1619.34   65.79
  -4   6  -1 1523.25   66.99
   4   6   1 1599.04   65.19
   4   6   1 1593.74   66.49
   5  -6   1   25.60    7.80
   5  -6   1   33.70    9.40
  -5  -6  -1   50.09   12.10
   5  -6   1   36.00    5.50
   5  -6   1   51.49   11.70
   5  -6   1   43.50   10.80
   5  -6   1   38.90    9.80
   5  -6   1   46.40    7.90
  -5  -6  -1   32.70    4.20
   5  -6   1   30.00    7.30
  -5  -6  -1   55.99    7.40
  -5   6  -1   33.60    8.80
  -5   6  -1   39.50    9.70
   5   6   1   45.00    5.20
  -5   6  -1   39.00    7.60
  -5   6  -1   46.40   10.80
   5   6   1   26.70    9.90
   5   6   1   37.40    6.50
   5   6   1   42.40   10.00
   6  -6   1  113.99   17.10
   6  -6   1   88.69   17.10
  -6  -6  -1  108.89   17.90
   6  -6   1  109.59    9.80
  -6  -6  -1  114.59    8.50
   6  -6   1  131.39   13.00
   6  -6   1  115.19   16.50
  -6  -6  -1  101.09    8.90
   6  -6   1   93.79   12.00
  -6  -6  -1  107.79   10.90
   6  -6   1  123.69   17.30
   6  -6   1   86.59   15.80
  -6   6  -1  105.79   16.70
   6   6   1   75.29   13.60
  -6   6  -1   86.99   15.90
   6   6   1  114.89   11.00
   6   6   1  110.49    8.20
  -6   6  -1  109.19   13.30
  -6   6  -1  113.79   16.60
   6   6   1   88.19   14.90
   7  -6   1  107.29   17.20
  -7  -6  -1   81.49   11.60
   7  -6   1  127.89   18.90
   7  -6   1   85.89   12.30
  -7  -6  -1  112.79    9.10
   7  -6   1  125.79   18.60
  -7  -6  -1  117.49   18.80
   7  -6   1   85.09   13.00
   7  -6   1  129.59   20.90
  -7  -6  -1  120.29    9.60
   7  -6   1   96.39   12.00
   7   6   1  110.39   16.60
  -7   6  -1   90.29   16.90
   7   6   1  134.59   18.80
   7   6   1  101.49    8.90
  -7   6  -1   85.19   15.90
   7   6   1   88.99   12.30
  -7   6  -1  102.79   13.70
  -7   6  -1   75.29   15.00
   8  -6   1  154.58   16.50
   8  -6   1  213.88   17.20
  -8  -6  -1  211.28   27.40
   8  -6   1  191.98   26.60
   8  -6   1  163.18   22.10
  -8  -6  -1  218.48   16.20
  -8  -6  -1  191.48   16.80
   8  -6   1  189.58   16.70
   8  -6   1  244.98   24.20
  -8  -6  -1  192.18   13.50
   8  -6   1  191.58   25.90
   8   6   1  205.68   21.20
   8   6   1  175.78   14.00
  -8   6  -1  182.28   24.80
  -8   6  -1  221.58   17.90
   8   6   1  211.78   21.60
   8   6   1  193.08   16.90
   8   6   1  203.08   13.80
   9  -6   1   11.20    8.90
   9  -6   1   -6.30    4.00
  -9  -6  -1    3.80    6.30
   9  -6   1   -3.70    6.30
   9  -6   1    4.00    5.00
   9  -6   1    2.30    4.00
   9  -6   1    8.60    7.90
  -9  -6  -1    2.70    5.00
  -9  -6  -1    6.70    4.00
  -9  -6  -1   -0.50    9.20
   9  -6   1    2.20   10.10
  -9   6  -1   -2.30    7.50
   9   6   1    4.40    3.80
   9   6   1    4.90    5.90
  -9   6  -1    1.10    9.00
   9   6   1    1.80    4.20
   9   6   1    0.70    6.60
  -9   6  -1    2.30    6.00
   9   6   1    6.70    8.50
  10  -6   1  193.08   19.10
  10  -6   1  323.77   29.80
 -10  -6  -1  227.08   21.00
 -10  -6  -1  233.88   16.40
  10  -6   1  263.17   33.60
  10  -6   1  217.98   20.00
  10  -6   1  225.38   29.60
  10  -6   1  227.68   21.10
 -10  -6  -1  272.57   34.70
  10  -6   1  206.68   28.50
 -10  -6  -1  209.48   16.70
  10   6   1  246.88   18.40
 -10   6  -1  262.57   36.50
  10   6   1  267.27   26.40
  10   6   1  233.48   29.30
  10   6   1  236.98   17.10
  10   6   1  255.67   21.80
 -10   6  -1  254.87   30.60
 -10   6  -1  204.68   20.50
  11  -6   1  145.89   20.50
 -11  -6  -1  200.08   16.60
 -11  -6  -1  199.08   30.50
  11  -6   1  182.08   30.50
 -11  -6  -1  187.18   15.90
  11  -6   1  233.28   21.70
 -11  -6  -1  201.68   24.50
  11  -6   1  209.48   29.80
  11  -6   1  198.68   27.50
  11  -6   1  155.48   26.10
  11   6   1  197.98   28.00
 -11   6  -1  200.88   31.40
  11   6   1  215.78   18.20
  11   6   1  206.58   28.00
  11   6   1  244.78   23.70
 -11   6  -1  182.28   25.60
 -11   6  -1  186.38   27.60
  11   6   1  204.78   17.30
  12  -6   1   34.80   19.00
  12  -6   1   64.39   14.60
 -12  -6  -1   67.59   21.50
  12  -6   1   70.49   14.30
 -12  -6  -1   70.89   17.60
  12  -6   1   79.09   15.50
  12  -6   1   74.59   18.30
 -12  -6  -1   78.99   13.00
  12  -6   1   58.69   17.50
  12  -6   1   69.99   20.30
 -12   6  -1   75.29   19.70
  12   6   1   79.89   12.70
  12   6   1   67.09   12.40
  12   6   1   70.89   17.90
  12   6   1   71.49   15.80
  12   6   1   49.30   16.40
  12   6   1   89.39   18.20
 -12   6  -1   52.99   18.20
 -12   6  -1   75.79   15.60
  13  -6   1  103.99   18.00
 -13  -6  -1   87.39   24.80
  13  -6   1  101.99   24.70
  13  -6   1  113.09   19.60
  13  -6   1   91.99   23.40
  13  -6   1   62.19   15.90
  13  -6   1  154.08   27.70
  13   6   1   81.59   13.90
 -13   6  -1   82.19   25.30
  13   6   1   66.49   18.50
  13   6   1   76.59   14.50
  13   6   1  102.59   21.80
 -13   6  -1  102.49   19.40
  13   6   1   65.39   19.10
  13   6   1   84.69   18.60
  14  -6   1   62.89   16.70
  14  -6   1   91.59   17.70
 -14  -6  -1   75.99   14.20
  14  -6   1   93.09   24.20
 -14  -6  -1  122.69   22.00
  14  -6   1  119.19   26.70
  14  -6   1   93.29   27.90
  14  -6   1   91.99   23.70
  14  -6   1   74.19   16.80
 -14   6  -1  107.89   25.90
  14   6   1   64.19   19.40
  14   6   1   73.89   20.10
  14   6   1   82.09   14.40
  14   6   1   82.79   19.20
 -14   6  -1  102.19   26.90
  14   6   1   69.69   19.50
 -14   6  -1   93.39   18.00
  14   6   1   84.19   15.50
  15  -6   1   15.00   22.50
  15  -6   1    4.70    8.90
  15  -6   1  -22.40   10.30
 -15  -6  -1   21.60   22.40
  15  -6   1   -2.70    9.50
  15  -6   1   -2.80   13.30
  15  -6   1   -1.00   15.00
 -15   6  -1   -7.40   20.20
 -15   6  -1   18.70   10.60
  15   6   1   20.00    9.00
  15   6   1    0.10    6.30
  15   6   1   -1.50   12.10
  15   6   1    6.50   12.60
  15   6   1   36.60   17.90
  15   6   1    8.20   14.50
  16  -6   1  105.49   20.40
  16  -6   1   73.29   26.40
  16  -6   1   71.89   21.00
  16  -6   1   71.69   26.30
  16  -6   1   63.29   15.20
  16  -6   1   83.29   21.00
  16   6   1   53.19   23.10
  16   6   1   81.49   18.40
  16   6   1   76.19   24.50
  16   6   1   69.29   24.00
  16   6   1   58.19   14.00
  16   6   1   81.19   22.90
 -16   6  -1   58.99   18.40
  17  -6   1    1.20   30.90
  17  -6   1  -24.70   17.80
  17  -6   1   18.80   17.00
  17  -6   1  -14.80   15.20
  17  -6   1   -8.40   11.70
  17  -6   1    0.80   19.10
  17   6   1    0.80   11.00
  17   6   1   25.80   23.00
  17   6   1   23.70   21.20
  17   6   1    1.10   21.80
  17   6   1   11.30   10.30
  17   6   1  -16.60   15.60
  17  -7  -1   -8.30   19.10
  17  -7  -1   13.80   30.90
 -17  -7   1   13.20   15.50
  17  -7  -1    1.20   14.20
  17  -7  -1  -16.70   18.50
  17  -7  -1   14.20   12.20
  17   7  -1    8.80   17.50
  17   7  -1    0.10   10.00
  17   7  -1    2.10   17.70
 -17   7   1   -0.30   14.80
  17   7  -1   27.50   19.50
  17   7  -1   19.10   11.40
  17   7  -1   10.80   22.50
  16  -7  -1   -1.30   17.40
  16  -7  -1   22.10   14.30
 -16  -7   1    4.10   13.80
  16  -7  -1   13.80   14.60
  16  -7  -1   18.10    9.10
  16  -7  -1   17.10   22.70
 -16  -7   1   20.00   24.70
  16  -7  -1   11.70   14.80
  16   7  -1   20.90   16.60
  16   7  -1   14.70   15.50
  16   7  -1   31.10   12.30
  16   7  -1    8.90   14.70
 -16   7   1   36.30   26.40
  16   7  -1   11.40    8.70
 -15  -7   1   -3.10   10.90
 -15  -7   1   11.90   16.80
  15  -7  -1    5.70   16.00
  15  -7  -1    0.50    9.90
  15  -7  -1    7.80   10.80
  15  -7  -1   20.80   20.90
  15  -7  -1    6.50   14.50
  15  -7  -1   13.50   18.10
  15  -7  -1    8.10   10.80
  15   7  -1   -2.30   12.70
  15   7  -1   -8.40    6.40
  15   7  -1    1.40    7.90
  15   7  -1   -3.30   12.20
  15   7  -1  -18.00   12.50
 -15   7   1    0.00    9.90
 -14  -7   1   11.80   13.90
  14  -7  -1    8.20   12.50
 -14  -7   1   11.60   18.50
 -14  -7   1   20.60   11.70
  14  -7  -1   55.69   20.90
  14  -7  -1   -5.50    8.70
  14  -7  -1    1.80   13.80
  14  -7  -1   13.90   10.80
 -14  -7   1   20.80    7.60
  14  -7  -1   26.60   13.40
  14   7  -1   17.50   13.10
  14   7  -1   22.50    8.60
 -14   7   1   -1.90   14.60
  14   7  -1    5.80   11.00
  14   7  -1    7.90   12.40
  14   7  -1   14.20    7.10
 -14   7   1   14.00    9.30
 -14   7   1   14.00   19.30
  13  -7  -1   52.39   13.50
  13  -7  -1   42.90   17.60
  13  -7  -1   73.29   21.40
  13  -7  -1   71.49   21.10
  13  -7  -1   43.00   11.60
 -13  -7   1   47.00   18.50
  13  -7  -1   38.30   17.90
  13  -7  -1   82.29   15.20
 -13  -7   1   59.99   14.50
  13   7  -1   58.99   17.90
  13   7  -1   77.29   12.50
 -13   7   1   42.00   18.20
  13   7  -1   93.39   18.70
 -13   7   1   66.29   14.80
  13   7  -1   44.70   15.90
 -12  -7   1  130.09   13.40
  12  -7  -1  159.98   25.90
 -12  -7   1  151.88   21.00
  12  -7  -1  167.58   21.50
  12  -7  -1  119.59   23.00
  12  -7  -1  177.18   21.70
  12  -7  -1  104.59   23.00
 -12  -7   1  145.99   28.00
  12  -7  -1  124.79   19.40
 -12  -7   1  158.88   20.10
  12   7  -1  163.08   15.40
  12   7  -1  135.39   23.60
  12   7  -1  174.88   24.70
  12   7  -1  140.59   23.00
 -12   7   1  172.38   25.00
 -12   7   1  127.09   24.20
 -12   7   1  171.78   28.50
 -11  -7   1    7.50    9.80
  11  -7  -1   17.40   12.30
  11  -7  -1   16.30    7.40
  11  -7  -1    6.40    9.20
 -11  -7   1    8.40    4.90
 -11  -7   1    8.40    8.10
  11  -7  -1   10.30   10.70
  11  -7  -1   16.70    8.80
 -11  -7   1    2.30    6.90
  11  -7  -1    8.80    6.10
 -11   7   1   14.10   11.30
 -11   7   1    3.50   12.50
  11   7  -1   14.10    8.90
  11   7  -1    9.80    4.60
  11   7  -1   19.10   10.70
 -11   7   1   -0.90    7.30
  11   7  -1   26.30   10.80
  10  -7  -1  758.32   49.00
 -10  -7   1  844.22   52.79
 -10  -7   1  872.81   43.10
 -10  -7   1  864.81   43.80
  10  -7  -1  897.91   43.60
 -10  -7   1  751.12   36.50
  10  -7  -1  916.11   44.90
  10  -7  -1  857.81   52.39
  10  -7  -1  837.62   50.19
  10  -7  -1  875.51   53.89
  10   7  -1  929.51   47.30
  10   7  -1  868.81   39.30
  10   7  -1  913.01   52.69
  10   7  -1  854.61   48.30
 -10   7   1  995.60   55.89
 -10   7   1  868.81   44.60
 -10   7   1  814.52   52.49
   9  -7  -1  316.67   29.50
  -9  -7   1  330.57   29.10
  -9  -7   1  314.77   22.30
   9  -7  -1  292.67   26.90
   9  -7  -1  308.17   23.40
   9  -7  -1  258.97   26.70
   9  -7  -1  305.27   23.70
  -9  -7   1  309.97   22.10
  -9  -7   1  320.37   18.10
  -9   7   1  313.77   28.70
   9   7  -1  328.07   19.50
   9   7  -1  382.66   30.30
  -9   7   1  317.37   22.70
  -9   7   1  388.46   32.40
   9   7  -1  320.37   24.30
   9   7  -1  328.57   26.40
   8  -7  -1  404.46   31.40
   8  -7  -1  436.76   26.80
   8  -7  -1  399.76   31.00
  -8  -7   1  408.86   30.70
  -8  -7   1  403.26   23.60
   8  -7  -1  415.06   30.20
  -8  -7   1  419.46   25.20
  -8  -7   1  412.76   21.80
   8  -7  -1  425.06   23.80
   8  -7  -1  390.76   24.80
   8   7  -1  391.26   21.00
   8   7  -1  393.46   25.70
  -8   7   1  358.76   30.10
  -8   7   1  406.86   25.50
   8   7  -1  408.56   30.10
   8   7  -1  350.46   26.10
   7  -7  -1   34.70   10.30
  -7  -7   1   47.50    5.80
   7  -7  -1   38.50    8.20
   7  -7  -1   27.50   10.10
   7  -7  -1   42.70    9.20
   7  -7  -1   35.90    6.90
   7  -7  -1   41.90   11.70
  -7  -7   1   60.19   10.70
  -7  -7   1   55.89    8.50
  -7  -7   1   43.10   11.60
   7   7  -1   37.90    6.10
   7   7  -1   47.10    9.90
  -7   7   1   26.10   10.30
  -7   7   1   40.40   11.20
   7   7  -1   42.40   10.50
  -7   7   1   31.90    9.70
   7   7  -1   33.80    7.80
  -7   7   1   36.50    8.00
  -6  -7   1  379.86   18.70
  -6  -7   1  371.66   16.10
  -6  -7   1  354.06   25.20
   6  -7  -1  354.06   25.50
   6  -7  -1  364.46   22.10
   6  -7  -1  366.96   18.50
   6  -7  -1  324.77   25.40
   6  -7  -1  342.07   20.90
  -6   7   1  346.47   25.80
   6   7  -1  333.97   20.50
  -6   7   1  383.26   22.10
  -6   7   1  394.26   27.60
   6   7  -1  387.96   18.10
  -6   7   1  368.76   26.30
   6   7  -1  363.66   23.50
   6   7  -1  339.07   25.20
   5  -7  -1  885.11   44.00
   5  -7  -1  925.51   39.70
   5  -7  -1  915.31   43.30
  -5  -7   1  931.71   34.00
  -5  -7   1  863.01   42.90
   5  -7  -1  872.61   33.50
   5  -7  -1  852.31   37.80
  -5  -7   1  898.41   31.70
   5   7  -1  852.01   33.60
   5   7  -1  927.31   43.80
  -5   7   1  931.51   45.00
  -5   7   1  905.21   38.60
   5   7  -1  911.41   41.30
   5   7  -1  888.41   37.50
  -5   7   1  869.51   44.70
   4  -7  -1  457.25   22.10
   4  -7  -1  424.66   25.40
   4  -7  -1  433.66   22.50
  -4  -7   1  414.16   15.90
   4  -7  -1  441.16   16.60
   4  -7  -1  477.05   31.50
   4  -7  -1  406.76   25.50
  -4  -7   1  453.15   26.30
  -4  -7   1  439.16   26.70
  -4  -7   1  428.56   17.10
  -4   7   1  444.56   27.40
   4   7  -1  455.35   24.30
  -4   7   1  443.56   25.80
   4   7  -1  417.36   28.80
  -4   7   1  437.76   26.30
  -4   7   1  408.76   21.50
   4   7  -1  439.26   18.20
  -3  -7   1  728.83   25.00
   3  -7  -1  727.43   35.00
   3  -7  -1  738.13   34.60
  -3  -7   1  759.92   25.70
  -3  -7   1  743.53   26.00
   3  -7  -1  761.92   40.80
   3  -7  -1  742.93   31.20
  -3  -7   1  766.52   34.90
   3   7  -1  728.73   33.50
   3   7  -1  736.73   34.30
  -3   7   1  729.23   34.80
   3   7  -1  749.23   43.70
  -3   7   1  723.23   34.80
  -3   7   1  730.73   30.60
   3   7  -1  725.03   29.60
  -3   7   1  720.03   36.40
   2  -7  -1  362.76   24.70
  -2  -7   1  337.27   19.20
  -2  -7   1  339.97   14.20
   2  -7  -1  346.57   16.20
  -2  -7   1  348.87   23.40
   2  -7  -1  344.67   19.90
  -2  -7   1  349.96   13.40
  -2  -7   1  352.16   13.10
   2  -7  -1  351.96   20.60
   2  -7  -1  330.67   16.60
  -2  -7   1  336.87   14.50
  -2   7   1  349.47   19.60
  -2   7   1  359.86   16.60
  -2   7   1  341.97   20.20
  -2   7   1  341.67   12.80
   2   7  -1  343.97   19.10
   2   7  -1  327.97   14.20
   2   7  -1  358.16   23.50
   2   7  -1  329.97   16.40
   1  -7  -1  413.16   17.20
   1  -7  -1  401.66   19.70
   1  -7  -1  404.96   16.80
   1  -7  -1  391.46   19.20
  -1  -7   1  380.96   18.50
  -1  -7   1  361.36   17.20
  -1  -7   1  406.86   16.00
  -1  -7   1  405.26   19.50
   1  -7  -1  404.66   25.60
  -1  -7   1  419.36   25.30
   1  -7  -1  423.96   22.70
  -1  -7   1  424.56   24.20
  -1  -7   1  401.66   16.50
  -1   7   1  381.76   19.40
  -1   7   1  408.16   16.80
   1   7  -1  380.26   19.00
   1   7  -1  366.36   18.90
  -1   7   1  441.66   22.70
  -1   7   1  412.86   17.20
   1   7  -1  389.86   16.70
   1   7  -1  421.36   25.20
   0  -7   1   11.70    2.80
   0  -7  -1   11.00    2.20
   0  -7   1   10.80    3.10
   0  -7   1   20.10    6.70
   0  -7   1   17.70    4.80
   0  -7   1    8.90    3.00
   0  -7  -1   13.90    2.10
   0  -7   1    5.10    5.30
   0  -7  -1   16.10    3.10
   0  -7  -1    5.00    4.70
   0  -7   1   11.40    2.90
   0   7  -1   17.20    5.00
   0   7   1    7.80    4.10
   0   7  -1   10.20    4.80
   0   7  -1    7.50    3.10
   0   7  -1   12.70    3.10
   0   7  -1   11.50    3.40
   0   7   1   11.20    3.10
   0   7   1    7.40    2.10
   0   7   1    6.30    3.00
   1  -7   1  387.06   21.60
   1  -7   1  417.36   25.50
   1  -7   1  384.46   18.20
  -1  -7  -1  397.56   22.80
   1  -7   1  374.36   17.40
   1  -7   1  404.46   24.70
   1   7   1  399.46   15.10
  -1   7  -1  364.46   18.30
  -1   7  -1  384.66   14.70
  -1   7  -1  371.46   21.80
   1   7   1  390.16   20.10
   1   7   1  372.46   13.80
  -1   7  -1  363.76   23.50
  -1   7  -1  396.96   18.80
  -1   7  -1  386.16   20.90
   1   7   1  387.76   22.80
   2  -7   1   49.10   10.10
   2  -7   1   44.90   10.40
   2  -7   1   50.69    8.90
   2  -7   1   42.50    6.90
  -2  -7  -1   52.09    8.70
   2  -7   1   30.60    7.30
   2   7   1   44.90    8.00
  -2   7  -1   27.60    6.70
  -2   7  -1   40.60    9.10
   2   7   1   37.90    8.90
  -2   7  -1   59.09    7.60
   2   7   1   39.90    8.90
  -2   7  -1   32.00    5.90
  -2   7  -1   42.90    8.60
   3  -7   1  283.17   16.70
  -3  -7  -1  279.67   16.90
   3  -7   1  264.47   15.50
   3  -7   1  261.27   19.10
   3  -7   1  271.27   22.10
   3  -7   1  278.47   21.00
   3  -7   1  284.37   21.30
   3   7   1  256.87    9.70
   3   7   1  257.57    9.70
  -3   7  -1  271.57   20.20
   3   7   1  274.07   18.70
  -3   7  -1  251.77   18.70
   3   7   1  246.48   10.70
  -3   7  -1  249.58   15.70
   3   7   1  239.18   19.80
   4  -7   1 2482.65   88.89
  -4  -7  -1 2484.15   88.09
   4  -7   1 2465.15   95.29
   4  -7   1 2684.33  102.29
   4  -7   1 2543.45   98.29
   4  -7   1 2420.96   82.19
   4  -7   1 2415.86   95.19
   4  -7   1 2689.63   98.29
   4  -7   1 2519.45   90.19
   4   7   1 2474.15   81.29
  -4   7  -1 2300.17   95.69
   4   7   1 2435.56   96.39
   4   7   1 2595.84   95.39
  -4   7  -1 2563.64   90.19
  -4   7  -1 2444.16   96.99
  -4   7  -1 2496.05   95.29
   5  -7   1   37.50   10.70
   5  -7   1   40.00    9.20
   5  -7   1   35.60    5.40
  -5  -7  -1   30.00   10.00
   5  -7   1   29.70    9.80
  -5  -7  -1   42.80    6.90
   5  -7   1   44.20    8.10
   5  -7   1   60.19   14.10
   5  -7   1   46.40    8.80
   5  -7   1   63.59   11.90
  -5   7  -1   43.90   10.50
   5   7   1   50.39    4.80
  -5   7  -1   44.10   11.10
   5   7   1   46.90   10.40
  -5   7  -1   25.70    9.30
   5   7   1   38.30    5.80
   5   7   1   51.99   10.60
  -5   7  -1   48.00    8.70
   6  -7   1  329.67   21.20
   6  -7   1  351.76   27.00
   6  -7   1  387.46   23.80
   6  -7   1  363.16   28.60
   6  -7   1  317.57   25.80
  -6  -7  -1  359.46   19.10
   6  -7   1  321.17   28.10
   6  -7   1  338.17   18.50
   6  -7   1  395.76   28.10
  -6  -7  -1  380.06   29.70
  -6  -7  -1  346.47   16.20
  -6   7  -1  317.87   26.90
   6   7   1  346.47   26.00
   6   7   1  402.06   20.80
   6   7   1  384.66   17.20
  -6   7  -1  457.35   30.00
  -6   7  -1  319.77   27.30
   6   7   1  377.66   27.50
  -6   7  -1  356.56   22.70
  -7  -7  -1   96.59    8.20
   7  -7   1   99.49   14.20
   7  -7   1  105.59   13.70
   7  -7   1  105.09   21.60
   7  -7   1  116.09   11.00
  -7  -7  -1  103.69   19.30
  -7  -7  -1  105.19   11.60
   7  -7   1  114.99   19.10
   7  -7   1  126.29   21.30
  -7  -7  -1   99.99   12.40
   7  -7   1  133.19   19.20
  -7   7  -1  100.19   14.00
  -7   7  -1   72.89   16.40
   7   7   1   98.79   16.70
   7   7   1   99.69   12.20
   7   7   1  100.19    8.60
   7   7   1  135.89   19.90
   7   7   1  115.39    9.50
  -7   7  -1  139.89   21.80
  -7   7  -1  155.08   21.70
  -8  -7  -1    0.30    2.80
   8  -7   1   16.60   10.00
  -8  -7  -1    5.40    4.40
   8  -7   1   -5.30    2.60
  -8  -7  -1   -1.00    4.90
   8  -7   1   -3.80    6.20
  -8  -7  -1   -1.30    8.10
   8  -7   1   -3.60    3.60
  -8   7  -1    4.50    7.60
   8   7   1   -1.90    2.70
   8   7   1   -6.00    2.80
   8   7   1    3.10    7.70
  -8   7  -1   -8.70    6.40
   8   7   1    3.90    6.10
   8   7   1    2.00    4.40
  -8   7  -1   -1.50    8.30
  -8   7  -1    0.90    3.00
   9  -7   1    1.60    8.40
  -9  -7  -1   10.20    5.90
   9  -7   1    8.70    6.50
   9  -7   1   14.60    9.40
  -9  -7  -1    2.80    4.20
   9  -7   1   36.40   13.80
   9  -7   1    4.40    7.30
  -9  -7  -1    9.90    7.10
   9  -7   1    5.80    4.80
   9  -7   1   15.60    6.50
  -9   7  -1   -3.40    6.30
  -9   7  -1   13.30   10.70
   9   7   1    7.90    4.80
  -9   7  -1   29.30   12.60
   9   7   1   -3.40    5.50
   9   7   1   13.50    4.50
   9   7   1    1.30    6.00
   9   7   1   13.10    6.30
 -10  -7  -1  484.85   24.90
  10  -7   1  491.45   40.80
  10  -7   1  486.55   38.80
 -10  -7  -1  494.05   42.00
  10  -7   1  481.75   39.50
  10  -7   1  471.85   38.90
 -10  -7  -1  499.15   31.90
  10  -7   1  531.15   31.20
  10  -7   1  548.45   32.20
 -10  -7  -1  418.66   24.90
  10  -7   1  455.55   32.00
 -10   7  -1  525.65   33.30
  10   7   1  462.75   31.50
  10   7   1  454.25   35.70
  10   7   1  531.15   27.30
  10   7   1  457.75   37.00
  10   7   1  455.45   26.50
 -10   7  -1  514.05   41.10
  11  -7   1  215.08   32.10
  11  -7   1  233.18   23.30
  11  -7   1  218.88   21.30
 -11  -7  -1  223.38   25.60
  11  -7   1  205.28   35.90
  11  -7   1  250.47   21.70
 -11  -7  -1  232.78   17.50
 -11  -7  -1  311.07   38.50
 -11  -7  -1  221.18   16.80
  11  -7   1  270.17   33.50
  11  -7   1  237.48   34.40
  11   7   1  262.97   26.20
 -11   7  -1  232.38   28.90
  11   7   1  276.07   27.50
 -11   7  -1  239.98   32.80
  11   7   1  226.28   18.70
 -11   7  -1  234.18   33.40
  12  -7   1   19.50   15.30
 -12  -7  -1   30.50   17.60
  12  -7   1   17.40   10.10
  12  -7   1   18.70   13.40
  12  -7   1    8.00    9.20
 -12  -7  -1   28.90   12.90
  12  -7   1   10.80   14.40
 -12  -7  -1    9.10    7.30
  12  -7   1    6.50   14.40
 -12  -7  -1    0.20    4.80
  12  -7   1   24.60    9.80
 -12   7  -1   34.20   15.70
  12   7   1   22.50   12.40
  12   7   1    4.20   10.60
 -12   7  -1   19.70   13.60
  12   7   1   30.00   12.90
  12   7   1   23.90   13.20
  12   7   1   22.30    7.30
  12   7   1   17.10    7.50
 -12   7  -1   17.10    7.60
 -13  -7  -1   24.30    8.60
  13  -7   1   10.40    9.50
 -13  -7  -1   16.70    8.30
  13  -7   1   32.40   20.40
  13  -7   1    6.00   12.80
  13  -7   1    4.70   12.90
  13  -7   1   19.70   10.20
 -13  -7  -1   27.20   18.10
  13  -7   1   50.79   13.60
 -13   7  -1    8.80    8.00
  13   7   1   20.40   10.20
  13   7   1   29.50   14.60
  13   7   1   18.40    6.90
  13   7   1   14.00   12.60
 -13   7  -1   19.00   17.30
  13   7   1   19.50   13.40
 -13   7  -1   11.50   16.10
  13   7   1    9.90    7.60
  14  -7   1    2.00   15.80
  14  -7   1   31.70   19.70
  14  -7   1   37.40   12.90
  14  -7   1   24.60   10.20
  14  -7   1    9.70   12.20
  14  -7   1   20.90   16.00
 -14  -7  -1   27.00   17.00
 -14  -7  -1   25.30    9.40
 -14  -7  -1   17.60    8.70
  14  -7   1   27.50   13.10
  14   7   1   12.50    8.40
  14   7   1   18.30   12.90
 -14   7  -1   20.80   11.80
 -14   7  -1    2.70   18.70
  14   7   1   17.50   14.90
  14   7   1    6.30   12.70
 -14   7  -1   20.90   19.10
  14   7   1   10.80    7.10
  15  -7   1  -12.60   15.30
 -15  -7  -1   -8.50    8.40
  15  -7   1   12.10   10.00
  15  -7   1   -8.00    8.00
  15  -7   1   -1.90   15.40
 -15  -7  -1  -28.90   20.60
  15   7   1   -1.50   15.00
 -15   7  -1  -11.30   10.60
  15   7   1   -8.10    7.50
  15   7   1   -4.00   15.70
  15   7   1    1.00    6.20
  15   7   1    7.40   17.80
 -15   7  -1   -1.40   23.00
  15   7   1  -22.90   10.30
  16  -7   1   42.40   24.00
  16  -7   1   38.20   14.10
 -16  -7  -1   32.50   10.60
  16  -7   1   56.49   19.90
  16  -7   1    0.60   28.80
  16  -7   1   43.10   13.70
  16   7   1   28.50   11.60
  16   7   1   36.00   17.50
 -16   7  -1   21.30   15.80
  16   7   1   42.20   21.90
  17  -7   1    8.60   18.90
  17  -7   1    9.20   15.30
  17  -7   1    3.30   18.70
  17  -7   1   14.60   14.70
  17  -7   1    5.90   22.70
  17   7   1   11.50   10.20
  17   7   1   50.59   21.60
  17   7   1   -7.50   19.40
  17   7   1    0.60   10.80
  17   7   1  -12.10   23.20
  17   7   1   10.00   16.10
  17  -8  -1   45.90   25.00
 -17  -8   1    4.50   13.30
  17  -8  -1   -9.30   18.20
  17  -8  -1   -2.80   15.40
  17  -8  -1    6.30   12.50
  17  -8  -1   28.00   17.10
  17   8  -1  -15.60   22.00
  17   8  -1  -23.50   17.80
  17   8  -1    1.70   12.00
  17   8  -1   -5.30    7.70
  17   8  -1   -0.70   18.60
 -17   8   1   22.00   17.10
  17   8  -1   -3.20   15.70
  16  -8  -1   -1.50   17.70
  16  -8  -1   -0.30   14.80
 -16  -8   1    4.10   12.50
  16  -8  -1   11.70   13.70
 -16  -8   1   17.80   25.40
  16  -8  -1   15.80   25.00
 -16   8   1  -17.30   12.40
  16   8  -1    7.70    7.50
  16   8  -1   -5.30   14.10
  16   8  -1    5.90    7.50
  16   8  -1    9.40   14.20
  16   8  -1   -3.90   17.10
 -16   8   1   11.40   26.00
 -15  -8   1   53.69   29.30
  15  -8  -1   40.70   22.70
  15  -8  -1   38.20   24.10
  15  -8  -1   23.30   15.40
  15  -8  -1   30.60   17.80
  15  -8  -1   21.10   13.20
 -15  -8   1   59.19   14.20
  15  -8  -1   27.90   11.20
  15  -8  -1   60.39   16.00
  15   8  -1    3.30   13.40
  15   8  -1   22.80   12.90
 -15   8   1   19.00   11.70
  15   8  -1   23.00    8.30
  15   8  -1   47.10   12.00
  15   8  -1   43.80   16.00
  14  -8  -1    7.80   16.10
 -14  -8   1   31.50   11.30
  14  -8  -1   30.30   13.20
  14  -8  -1   19.60   10.10
  14  -8  -1   13.10   15.20
 -14  -8   1   16.00    7.70
 -14  -8   1   11.30   17.00
 -14  -8   1   12.80   14.90
  14  -8  -1    0.30    9.40
  14  -8  -1   29.20   19.90
 -14   8   1   12.50   10.00
  14   8  -1    5.00   13.50
  14   8  -1   28.20   15.60
  14   8  -1    7.30    8.30
 -14   8   1   42.70   18.50
 -14   8   1   -4.30   17.80
  14   8  -1    7.60    7.00
  14   8  -1    3.80   12.60
  13  -8  -1    2.10   12.20
  13  -8  -1    9.60   12.20
  13  -8  -1    9.90    8.30
  13  -8  -1   17.30   15.20
 -13  -8   1   -3.00   15.00
 -13  -8   1   10.50   10.00
  13  -8  -1   -7.50    7.30
  13  -8  -1   10.30   10.60
  13  -8  -1    4.40   14.00
 -13   8   1    0.70    8.60
  13   8  -1   13.60   10.30
  13   8  -1    3.40    5.90
  13   8  -1    3.50    9.90
  13   8  -1   -1.90   10.00
 -13   8   1   11.00   17.30
  12  -8  -1   15.00   11.50
  12  -8  -1   14.20   14.50
 -12  -8   1   17.40    9.20
 -12  -8   1    3.10    4.20
  12  -8  -1   18.70    9.60
  12  -8  -1   14.70   10.20
  12  -8  -1    7.90   10.60
  12  -8  -1  -15.70   10.60
 -12  -8   1   -1.00   10.80
 -12  -8   1    3.90    9.30
  12  -8  -1    5.70    7.40
 -12   8   1   -9.70   10.60
  12   8  -1    3.80   10.20
  12   8  -1    9.70    5.50
  12   8  -1    7.70    9.90
 -12   8   1    0.20    5.90
  12   8  -1    0.40   10.30
 -12   8   1  -19.40    8.20
  11  -8  -1   56.99   11.80
 -11  -8   1   44.50    8.30
  11  -8  -1   30.70   15.80
 -11  -8   1   81.39   18.90
  11  -8  -1   64.79   19.30
  11  -8  -1   44.00   15.80
 -11  -8   1   42.80   11.70
  11  -8  -1   36.20   15.30
 -11  -8   1   64.69   13.10
  11  -8  -1   72.19   13.10
  11  -8  -1   45.80   12.40
  11   8  -1   58.99   11.50
 -11   8   1   54.59   12.10
  11   8  -1   40.60   13.20
 -11   8   1   51.79   19.00
  11   8  -1   63.19   14.50
 -11   8   1  104.19   20.00
  11   8  -1   75.79   19.20
  10  -8  -1  126.49   17.40
 -10  -8   1  145.69   22.50
 -10  -8   1  143.99   18.10
  10  -8  -1  121.99   22.50
 -10  -8   1  106.09   10.50
  10  -8  -1  140.19   18.50
 -10  -8   1  131.49   16.70
  10  -8  -1  162.98   27.30
  10  -8  -1  120.99   21.00
  10  -8  -1  153.38   25.50
  10  -8  -1  113.19   15.50
 -10   8   1  116.29   23.40
  10   8  -1   87.19   17.60
  10   8  -1  126.19   17.40
  10   8  -1  136.89   22.90
  10   8  -1  138.99   12.90
 -10   8   1  107.89   16.10
 -10   8   1  100.89   19.90
   9  -8  -1  134.19   15.50
  -9  -8   1  114.29   20.50
   9  -8  -1  101.29   15.20
   9  -8  -1  103.89   18.90
  -9  -8   1  167.28   19.60
  -9  -8   1  154.38   14.30
   9  -8  -1  145.59   22.80
  -9  -8   1  106.49    9.60
   9  -8  -1  107.09   15.90
   9   8  -1  126.69   11.40
  -9   8   1   96.79   18.60
  -9   8   1   85.29   14.20
   9   8  -1  145.89   22.00
  -9   8   1  151.88   23.70
   9   8  -1  121.59   17.20
   9   8  -1  167.98   21.00
  -8  -8   1   13.00    5.40
   8  -8  -1    8.60    4.20
   8  -8  -1    6.10    3.60
  -8  -8   1   19.30    5.20
   8  -8  -1   12.20    6.00
  -8  -8   1   24.50    9.10
  -8  -8   1    9.70    8.70
   8  -8  -1   22.10    9.90
  -8   8   1   20.40   10.30
   8   8  -1   26.90    6.00
   8   8  -1   15.20    7.70
  -8   8   1   10.50    9.30
   8   8  -1   18.20    6.90
  -8   8   1    7.80    6.00
   8   8  -1   23.80    7.80
   7  -8  -1   51.79    7.90
  -7  -8   1   53.09   13.60
  -7  -8   1   88.79   13.40
   7  -8  -1   70.99   14.10
   7  -8  -1   52.79    9.60
   7  -8  -1   50.59   13.10
  -7  -8   1   65.99    6.10
  -7  -8   1   65.89    8.60
   7  -8  -1   77.49   12.50
  -7   8   1   63.79   14.60
  -7   8   1   55.99   10.20
   7   8  -1   61.49   10.10
  -7   8   1   52.49   13.60
   7   8  -1   58.79   13.10
   7   8  -1   47.70   10.20
  -7   8   1   59.29   13.70
   7   8  -1   48.90    6.90
   6  -8  -1  297.07   19.50
  -6  -8   1  299.17   13.40
  -6  -8   1  354.56   25.40
   6  -8  -1  321.97   20.90
   6  -8  -1  322.17   24.70
  -6  -8   1  320.37   15.60
   6  -8  -1  296.07   15.40
   6  -8  -1  285.77   23.30
  -6  -8   1  284.97   20.20
  -6   8   1  328.97   25.00
   6   8  -1  314.87   19.30
   6   8  -1  280.17   23.30
  -6   8   1  295.17   25.10
   6   8  -1  309.27   15.70
  -6   8   1  295.47   24.60
  -6   8   1  314.97   20.20
   6   8  -1  275.27   21.20
   5  -8  -1  975.90   41.40
   5  -8  -1  887.61   51.09
  -5  -8   1  926.41   42.40
   5  -8  -1  922.31   47.70
  -5  -8   1  925.31   33.00
   5  -8  -1  943.51   40.00
   5  -8  -1  897.31   32.80
   5  -8  -1  895.21   45.40
  -5  -8   1  924.01   31.80
   5  -8  -1  954.30   45.60
  -5   8   1  937.91   45.60
   5   8  -1  950.10   38.70
   5   8  -1  948.41   35.00
   5   8  -1  933.51   45.20
  -5   8   1 1003.00   47.50
  -5   8   1  869.51   46.30
   5   8  -1  925.21   42.80
  -5   8   1  903.51   39.90
   4  -8  -1  253.77   19.80
  -4  -8   1  269.57   19.20
   4  -8  -1  282.07   25.00
   4  -8  -1  277.57   16.60
   4  -8  -1  244.48   19.20
   4  -8  -1  269.07   17.00
  -4  -8   1  280.07   10.00
   4  -8  -1  262.07   20.70
   4   8  -1  267.37   12.70
  -4   8   1  296.87   22.20
  -4   8   1  252.67   19.50
   4   8  -1  273.17   15.50
  -4   8   1  288.77   21.10
  -4   8   1  266.77   16.40
   4   8  -1  259.87   22.70
   4   8  -1  290.77   20.20
   4   8  -1  295.07   19.20
  -3  -8   1  451.65   15.00
   3  -8  -1  457.45   31.00
   3  -8  -1  468.65   22.20
   3  -8  -1  445.16   25.60
   3  -8  -1  445.86   26.00
  -3  -8   1  438.26   25.80
   3  -8  -1  428.96   24.90
  -3  -8   1  450.95   15.00
   3   8  -1  455.25   29.60
  -3   8   1  454.65   21.60
  -3   8   1  446.36   25.50
  -3   8   1  434.36   25.70
   3   8  -1  433.16   17.70
   3   8  -1  453.55   24.90
   3   8  -1  392.86   23.60
  -3   8   1  430.76   27.00
  -2  -8   1  944.01   33.10
  -2  -8   1  942.31   31.40
  -2  -8   1  924.11   31.80
   2  -8  -1  932.31   35.50
  -2  -8   1  931.51   43.10
   2  -8  -1  954.80   36.30
  -2  -8   1  914.71   32.30
   2  -8  -1  949.40   40.50
   2  -8  -1  962.90   42.50
   2  -8  -1 1022.30   48.70
  -2   8   1  909.01   39.90
  -2   8   1  911.91   35.80
   2   8  -1  949.31   39.50
   2   8  -1  940.31   50.99
   2   8  -1  908.01   33.20
  -2   8   1  847.52   40.50
  -2   8   1  893.61   30.90
  -2   8   1  936.91   31.20
  -1  -8   1    2.90    2.60
   1  -8  -1    5.80    2.70
   1  -8  -1   -0.90    2.60
  -1  -8   1    4.30    4.90
  -1  -8   1    0.90    1.70
  -1  -8   1    0.70    3.50
   1  -8  -1    2.40    1.90
  -1  -8   1    1.40    2.00
   1  -8  -1    2.00    5.60
  -1  -8   1    3.80    2.50
   1  -8  -1   -0.90    4.10
   1   8  -1   -3.40    1.00
   1   8  -1    0.80    3.90
  -1   8   1   -0.20    3.70
   1   8  -1    0.60    3.00
  -1   8   1    0.80    3.10
  -1   8   1    0.90    2.10
   1   8  -1    0.50    2.60
  -1   8   1   -0.40    1.50
   0  -8   1  451.55   27.60
   0  -8   1  464.25   19.80
   0  -8  -1  457.45   25.70
   0  -8   1  453.55   19.00
   0  -8   1  421.56   22.40
   0  -8   1  451.75   21.50
   0  -8  -1  433.36   17.00
   0  -8  -1  439.06   18.40
   0  -8  -1  460.75   27.60
   0  -8  -1  469.25   17.10
   0  -8  -1  417.56   18.40
   0  -8   1  429.86   27.30
   0   8  -1  480.35   20.70
   0   8   1  439.16   17.80
   0   8   1  447.66   20.20
   0   8  -1  458.95   27.50
   0   8   1  434.06   20.70
   0   8   1  426.36   25.00
   0   8  -1  465.75   23.50
   0   8  -1  464.25   19.80
   0   8  -1  442.26   19.90
   1  -8   1  267.67   14.50
   1  -8   1  291.77   18.50
   1  -8   1  268.77   13.80
   1  -8   1  257.97   21.10
  -1  -8  -1  244.58   18.50
   1  -8   1  251.87   19.90
  -1   8  -1  242.98   16.90
  -1   8  -1  268.67   15.00
   1   8   1  223.38   15.20
   1   8   1  252.37   10.50
   1   8   1  275.37   12.20
  -1   8  -1  243.68   19.40
  -1   8  -1  268.97   18.00
  -1   8  -1  249.38   10.90
  -1   8  -1  259.17   18.10
   1   8   1  278.17   19.50
  -1   8  -1  290.17   15.30
   2  -8   1  177.18   14.70
   2  -8   1  201.38   16.00
   2  -8   1  210.18   19.20
   2  -8   1  200.88   18.20
   2  -8   1  182.58   12.60
   2   8   1  218.58   18.60
   2   8   1  211.18   15.40
   2   8   1  206.58   17.60
  -2   8  -1  176.48   12.60
  -2   8  -1  186.98   15.10
  -2   8  -1  180.88   22.20
  -2   8  -1  193.88   16.60
   3  -8   1  128.99   13.40
   3  -8   1  104.29   17.60
   3  -8   1  103.49   14.90
   3  -8   1  129.29   10.40
   3  -8   1  104.99   10.30
  -3  -8  -1  125.59   11.80
   3  -8   1  141.89   18.70
  -3   8  -1  124.09   16.60
  -3   8  -1  129.79   11.20
  -3   8  -1  137.89   16.00
   3   8   1  123.09   16.50
  -3   8  -1  115.09   15.80
  -4  -8  -1  394.76   22.20
   4  -8   1  381.46   27.80
   4  -8   1  354.46   25.10
   4  -8   1  370.36   22.00
   4  -8   1  379.36   29.40
   4  -8   1  363.96   26.90
   4  -8   1  391.56   14.10
   4  -8   1  393.86   21.70
   4   8   1  366.16   16.40
  -4   8  -1  388.46   27.30
  -4   8  -1  388.66   26.20
   4   8   1  392.46   14.90
   4   8   1  400.46   14.90
   4   8   1  442.46   26.70
  -4   8  -1  412.86   22.70
  -4   8  -1  419.26   27.70
  -5  -8  -1  555.84   27.30
   5  -8   1  547.25   34.50
   5  -8   1  577.74   34.50
   5  -8   1  563.04   34.10
   5  -8   1  571.44   28.70
   5  -8   1  542.25   22.30
   5  -8   1  568.44   29.70
   5  -8   1  551.04   37.90
   5  -8   1  510.35   34.80
   5   8   1  535.95   24.20
   5   8   1  562.04   21.80
  -5   8  -1  584.14   35.90
   5   8   1  563.74   34.30
   5   8   1  610.84   34.50
   5   8   1  557.54   21.90
  -5   8  -1  585.04   29.90
  -5   8  -1  582.64   35.60
  -5   8  -1  570.24   34.40
   6  -8   1  839.52   51.19
   6  -8   1  958.50   49.40
  -6  -8  -1  860.81   37.80
   6  -8   1  842.92   35.10
   6  -8   1  904.71   42.50
   6  -8   1  961.50   49.90
  -6  -8  -1  918.41   50.09
   6  -8   1  880.91   47.50
   6  -8   1  919.81   41.20
   6  -8   1  893.11   49.80
   6   8   1  911.11   33.90
   6   8   1  914.71   47.90
  -6   8  -1  861.91   49.30
   6   8   1  907.51   34.30
  -6   8  -1  894.41   49.30
  -6   8  -1  898.61   42.00
  -6   8  -1  882.91   47.70
   6   8   1  920.51   47.50
   6   8   1  836.22   36.90
  -7  -8  -1    2.30    2.20
   7  -8   1    3.30    5.40
   7  -8   1    4.10    4.40
  -7  -8  -1    1.10    7.90
   7  -8   1   -5.10    7.60
   7  -8   1   -2.90    7.20
   7  -8   1   -2.00    3.00
   7  -8   1    8.40    6.90
   7  -8   1   -2.20    6.90
  -7  -8  -1    7.80    4.20
  -7   8  -1    6.00    7.60
   7   8   1   -2.40    5.50
   7   8   1   -1.00    3.30
   7   8   1   -0.50    4.30
  -7   8  -1    8.30    7.20
   7   8   1    2.50    2.80
   7   8   1    0.70    6.10
  -7   8  -1    5.20    4.40
  -7   8  -1   10.40    8.90
  -8  -8  -1  236.58   15.60
  -8  -8  -1  236.38   31.00
   8  -8   1  236.98   24.70
   8  -8   1  251.47   29.40
  -8  -8  -1  237.08   14.10
   8  -8   1  222.88   30.60
   8  -8   1  223.78   18.90
   8  -8   1  268.27   31.40
   8  -8   1  254.67   17.70
  -8   8  -1  239.48   19.90
   8   8   1  220.88   17.90
  -8   8  -1  238.98   30.20
   8   8   1  240.88   14.90
  -8   8  -1  274.17   27.00
  -8   8  -1  210.68   26.60
   8   8   1  255.77   24.80
   8   8   1  227.18   22.80
   8   8   1  259.27   15.90
   9  -8   1 1842.42   73.89
   9  -8   1 2009.10   80.89
   9  -8   1 1885.61   88.29
   9  -8   1 1670.53   85.99
   9  -8   1 1859.91   77.39
  -9  -8  -1 1828.22  100.49
  -9  -8  -1 1793.92   68.59
  -9  -8  -1 1803.52   74.39
   9  -8   1 1896.01   92.49
  -9  -8  -1 1971.90   69.99
   9  -8   1 1990.30   89.89
   9   8   1 1950.90   71.19
   9   8   1 1906.91   77.29
   9   8   1 1909.41   87.09
  -9   8  -1 1899.01   79.59
  -9   8  -1 1916.11   89.79
  -9   8  -1 1892.71   91.39
   9   8   1 1939.51   70.19
   9   8   1 1815.52   84.89
  10  -8   1  375.06   26.00
  10  -8   1  463.55   37.20
  10  -8   1  351.86   34.80
  10  -8   1  385.96   27.80
 -10  -8  -1  380.86   27.30
 -10  -8  -1  410.86   22.00
  10  -8   1  387.46   34.30
 -10  -8  -1  309.67   20.90
 -10  -8  -1  425.86   40.00
  10  -8   1  399.66   29.70
  10  -8   1  439.76   38.70
  10   8   1  399.66   23.70
  10   8   1  454.55   29.90
  10   8   1  423.36   23.40
 -10   8  -1  441.66   29.90
  10   8   1  425.26   34.30
 -10   8  -1  432.86   38.20
  10   8   1  416.66   34.30
 -11  -8  -1  430.96   47.00
  11  -8   1  472.65   42.70
  11  -8   1  384.46   29.90
  11  -8   1  430.76   38.10
  11  -8   1  425.06   29.90
 -11  -8  -1  405.56   22.20
 -11  -8  -1  342.27   22.20
 -11  -8  -1  353.36   28.30
  11  -8   1  369.36   36.30
  11  -8   1  428.26   29.00
  11  -8   1  386.06   37.60
 -11   8  -1  423.46   40.60
 -11   8  -1  442.76   31.30
  11   8   1  369.16   33.80
  11   8   1  389.86   24.00
  11   8   1  412.36   31.70
 -11   8  -1  423.56   39.00
  11   8   1  410.86   35.70
  11   8   1  428.16   25.30
  11   8   1  383.66   34.50
 -12  -8  -1   -1.90    6.20
  12  -8   1    0.50    5.60
  12  -8   1   -3.40    8.50
  12  -8   1   -6.00   10.90
 -12  -8  -1   -1.30    8.90
 -12  -8  -1    2.40   14.70
  12  -8   1   -0.60   15.10
  12  -8   1    3.60   13.00
  12  -8   1   -6.80    7.40
  12  -8   1   -6.50    9.10
  12   8   1   -3.00    8.90
 -12   8  -1   -4.50    7.10
  12   8   1   -8.30    8.90
  12   8   1    2.10    5.70
 -12   8  -1   10.80   15.90
  12   8   1    8.00    6.30
  12   8   1    3.30   10.30
 -12   8  -1   -1.10   14.10
  12   8   1   -0.40    9.70
  13  -8   1   27.20   16.40
  13  -8   1    4.90    9.50
  13  -8   1   65.99   33.30
 -13  -8  -1   17.00   18.40
  13  -8   1    3.10   12.10
  13  -8   1   49.30   20.50
 -13  -8  -1   15.80    7.60
  13  -8   1   46.10   10.90
 -13  -8  -1   34.30    9.00
  13  -8   1   15.20   11.30
  13   8   1   24.30    9.50
  13   8   1   31.00    8.60
  13   8   1   37.80   12.40
 -13   8  -1   14.90   17.30
  13   8   1   23.90   12.00
 -13   8  -1   22.50   18.10
  13   8   1   22.10   11.90
  13   8   1    8.20   10.10
 -13   8  -1   33.90   13.30
 -14  -8  -1  244.68   17.10
 -14  -8  -1  222.18   46.60
  14  -8   1  361.36   45.10
  14  -8   1  292.17   26.80
  14  -8   1  248.28   29.50
  14  -8   1  256.07   26.20
 -14  -8  -1  266.07   32.90
  14  -8   1  215.28   36.10
  14  -8   1  221.98   38.00
  14   8   1  239.28   21.10
  14   8   1  281.67   33.20
  14   8   1  223.88   29.70
 -14   8  -1  199.68   32.80
  14   8   1  280.87   23.20
  14   8   1  262.17   37.40
  14   8   1  210.48   31.90
 -14   8  -1  263.77   31.00
  15  -8   1   69.99   22.00
  15  -8   1   63.39   21.50
  15  -8   1   52.79   24.00
 -15  -8  -1   70.59    9.90
  15  -8   1   84.69   20.00
  15  -8   1   60.79   14.70
  15  -8   1   62.99   15.60
 -15  -8  -1   76.39   29.60
  15   8   1   62.59   19.60
 -15   8  -1   49.00   24.10
  15   8   1   80.99   22.00
 -15   8  -1   41.70   13.30
  15   8   1   68.49   17.90
  15   8   1   73.09   14.40
  15   8   1   63.99   14.10
  15   8   1   66.19   20.20
  16  -8   1   27.40   15.40
  16  -8   1  -21.90   17.50
  16  -8   1   -8.70   10.60
  16  -8   1    5.70   21.10
  16  -8   1    3.00   10.50
  16   8   1  -14.00   15.00
  16   8   1    5.50   27.20
  16   8   1    2.00   10.60
  16   8   1  -21.90   17.10
  16   8   1    5.00    8.00
  16   8   1   10.10   16.40
 -16   8  -1   -1.90   13.70
  17  -9  -1   70.79   21.40
 -17  -9   1   81.29   17.50
  17  -9  -1   51.89   15.90
  17  -9  -1   66.29   28.80
 -17   9   1   98.69   19.00
  17   9  -1   61.89   22.50
  17   9  -1   50.49   25.50
  17   9  -1   80.69   16.40
  17   9  -1  121.99   31.20
  17   9  -1   74.09   15.90
  17   9  -1   50.89   24.50
 -16  -9   1   32.70   29.10
  16  -9  -1   14.90   21.80
  16  -9  -1   18.50   12.90
 -16  -9   1   40.80   14.20
  16  -9  -1   -5.70   13.70
  16  -9  -1   21.30   11.80
 -16   9   1    0.00   27.20
  16   9  -1   32.80   19.90
  16   9  -1   39.10   11.60
 -16   9   1   14.10   14.50
  16   9  -1   59.49   20.00
 -15  -9   1   35.50   13.60
  15  -9  -1    9.40   13.30
  15  -9  -1   40.50   22.90
  15  -9  -1    9.60   23.80
  15  -9  -1   29.30   17.70
  15  -9  -1   45.50   15.80
  15  -9  -1    4.50   18.10
  15   9  -1   26.20   16.70
 -15   9   1   11.40   10.40
  15   9  -1   17.10    9.10
  15   9  -1   32.90   10.20
  15   9  -1   54.39   17.10
  15   9  -1    2.70   13.70
  14  -9  -1   71.09   22.60
  14  -9  -1   53.79   12.90
 -14  -9   1   52.59   11.10
  14  -9  -1   42.90   20.70
 -14  -9   1   40.10   12.80
  14  -9  -1   37.70   13.20
  14  -9  -1   69.39   15.30
 -14  -9   1   77.29   16.70
  14  -9  -1   48.80   21.20
 -14  -9   1   39.40   23.40
  14  -9  -1   31.00   19.20
 -14   9   1   56.19   14.20
  14   9  -1   80.79   18.60
  14   9  -1   43.50   11.40
 -14   9   1   85.09   24.30
  14   9  -1   61.19   18.90
  14   9  -1   75.69   20.10
 -14   9   1   40.70   21.30
  14   9  -1   61.19   12.00
 -13  -9   1   -1.00   13.80
  13  -9  -1   37.60   17.30
  13  -9  -1   19.60   11.00
  13  -9  -1    2.60    9.50
  13  -9  -1   21.90   13.40
 -13  -9   1   14.80    9.80
  13  -9  -1   29.10   17.60
 -13  -9   1    7.10    6.00
  13  -9  -1    7.50    8.90
  13  -9  -1   15.80    7.20
  13   9  -1    0.30   10.80
  13   9  -1   24.80   12.50
  13   9  -1   17.40   10.40
 -13   9   1   15.80   10.30
  13   9  -1   20.40    8.30
 -13   9   1    1.00   15.20
 -13   9   1   32.50   19.50
  12  -9  -1    1.10    7.20
 -12  -9   1    4.20    8.80
  12  -9  -1  -12.20    7.80
 -12  -9   1   -7.10    7.90
  12  -9  -1    1.80    9.00
  12  -9  -1    6.70   13.30
  12  -9  -1    3.00   14.40
 -12  -9   1  -15.10   11.80
 -12  -9   1   11.70    5.30
  12  -9  -1   10.80    8.00
  12  -9  -1    8.20    7.10
 -12   9   1  -17.50   12.10
  12   9  -1   -0.10    8.20
  12   9  -1    7.90    9.50
  12   9  -1    4.50    5.00
 -12   9   1    0.00    6.30
  12   9  -1   -3.80    9.70
 -12   9   1   13.60   12.20
  11  -9  -1  323.67   25.30
 -11  -9   1  281.17   22.60
  11  -9  -1  310.47   30.70
 -11  -9   1  249.18   16.80
  11  -9  -1  287.07   25.00
 -11  -9   1  253.87   21.80
 -11  -9   1  293.27   36.30
  11  -9  -1  263.57   33.30
  11  -9  -1  272.67   38.10
  11  -9  -1  289.77   22.60
  11   9  -1  258.37   26.60
  11   9  -1  315.97   29.60
  11   9  -1  286.97   20.10
  11   9  -1  306.27   35.80
 -11   9   1  293.57   24.40
 -11   9   1  337.37   34.40
  10  -9  -1  312.07   24.90
 -10  -9   1  367.86   34.20
  10  -9  -1  359.16   27.10
  10  -9  -1  354.46   32.40
 -10  -9   1  302.37   21.60
  10  -9  -1  319.17   32.70
 -10  -9   1  326.47   24.00
  10  -9  -1  368.16   23.80
  10  -9  -1  342.27   31.70
 -10  -9   1  303.77   17.90
  10   9  -1  306.37   20.10
  10   9  -1  278.97   28.80
  10   9  -1  316.87   25.70
  10   9  -1  294.97   27.10
 -10   9   1  388.16   35.70
 -10   9   1  366.96   34.00
 -10   9   1  355.66   26.40
   9  -9  -1   37.70   10.20
  -9  -9   1   20.40    7.40
   9  -9  -1    5.10   11.40
  -9  -9   1   30.30    5.60
  -9  -9   1   38.00   10.60
   9  -9  -1   35.00    8.80
   9  -9  -1   36.60   13.00
   9  -9  -1   46.10   13.80
  -9  -9   1   39.00   11.90
   9  -9  -1   30.40    7.40
   9   9  -1   57.89   11.20
  -9   9   1   24.30   11.80
  -9   9   1   23.10    8.50
   9   9  -1   31.80    7.20
   9   9  -1   46.70   12.00
   9   9  -1   29.60   11.70
  -9   9   1   51.49   16.20
   8  -9  -1    4.90    5.70
  -8  -9   1   19.40    7.50
   8  -9  -1   15.50   10.60
   8  -9  -1   15.10    5.50
  -8  -9   1   12.00    3.80
   8  -9  -1   29.30   11.00
  -8  -9   1   18.10    5.50
   8  -9  -1   22.60    8.00
  -8  -9   1   20.30   11.40
   8  -9  -1    9.90   10.20
   8   9  -1   13.70    4.60
  -8   9   1   18.40    9.20
  -8   9   1   26.40   11.20
   8   9  -1    7.80    5.90
   8   9  -1    3.10    6.20
   8   9  -1   21.10   10.20
  -8   9   1   21.30   11.00
  -8   9   1    7.80    5.40
   7  -9  -1    3.40    7.10
   7  -9  -1    5.70    5.60
  -7  -9   1    2.30    2.20
  -7  -9   1   -3.10    5.50
  -7  -9   1    3.80    5.00
   7  -9  -1    4.90    4.70
  -7  -9   1    4.70    3.20
   7  -9  -1   -0.30    6.90
   7  -9  -1   -2.60    2.80
   7  -9  -1   -0.20    4.60
  -7   9   1    0.10    6.60
   7   9  -1   -0.70    2.80
  -7   9   1    0.00    3.40
  -7   9   1    3.60    8.80
   7   9  -1    1.70    5.00
   7   9  -1   -0.40    4.70
   7   9  -1    2.10    6.00
  -7   9   1   10.80    6.20
  -6  -9   1   16.60    7.70
  -6  -9   1   11.00    2.10
   6  -9  -1    7.00    4.60
   6  -9  -1    5.70    8.40
   6  -9  -1   15.50    5.80
  -6  -9   1   10.10    2.50
   6  -9  -1    3.20    6.20
   6  -9  -1    0.90    6.60
   6  -9  -1    8.00    2.60
  -6   9   1    5.50    6.70
   6   9  -1   12.40    7.90
   6   9  -1   11.10    5.00
  -6   9   1    8.90    7.50
   6   9  -1   10.40    3.40
  -6   9   1   10.70    7.10
   5  -9  -1    9.80    6.20
   5  -9  -1   -1.00    8.60
   5  -9  -1    1.90    3.40
   5  -9  -1   10.30    6.30
   5  -9  -1    8.60    6.70
  -5  -9   1    9.80    5.00
   5  -9  -1    2.50    4.10
   5   9  -1    3.30    2.50
   5   9  -1    0.10    4.90
  -5   9   1   -1.30    3.10
   5   9  -1    4.60    3.40
  -5   9   1   -2.60    4.60
  -5   9   1    3.50    5.70
  -5   9   1    1.90    6.20
   5   9  -1    8.10    4.90
   5   9  -1    6.00    7.00
   4  -9  -1  153.68   23.60
   4  -9  -1  173.68   13.60
  -4  -9   1  195.48   16.60
   4  -9  -1  187.18   17.30
   4  -9  -1  196.38   17.50
   4  -9  -1  167.88   15.50
   4   9  -1  162.08    9.10
  -4   9   1  213.78   19.20
   4   9  -1  192.38   22.80
  -4   9   1  190.68   17.20
  -4   9   1  178.08   13.50
   4   9  -1  178.78   11.90
  -4   9   1  159.68   16.70
   4   9  -1  169.98   15.90
   4   9  -1  180.88   15.40
   3  -9  -1  185.08   16.10
   3  -9  -1  182.28   12.40
   3  -9  -1  197.28   24.80
   3  -9  -1  190.88   16.80
   3  -9  -1  186.18   12.80
  -3  -9   1  195.58   16.70
   3   9  -1  182.58    9.40
   3   9  -1  197.58   19.90
  -3   9   1  214.28   16.80
  -3   9   1  197.98   13.00
   3   9  -1  178.08   11.50
   3   9  -1  189.68   15.70
   3   9  -1  176.98   15.20
  -3   9   1  165.38   15.90
  -3   9   1  196.48   18.00
  -2  -9   1   25.90    9.20
   2  -9  -1   32.10   11.20
   2  -9  -1   47.40    8.00
  -2  -9   1   40.50    3.50
   2  -9  -1   33.10    8.60
   2  -9  -1   46.50    6.40
  -2  -9   1   38.60    3.00
   2  -9  -1   30.30    7.20
  -2  -9   1   36.60    3.30
   2  -9  -1   34.50    5.30
  -2  -9   1   35.40    3.70
   2   9  -1   39.20    4.50
   2   9  -1   29.30    6.50
  -2   9   1   44.90    6.30
  -2   9   1   42.20    9.20
  -2   9   1   38.70    2.80
  -2   9   1   26.30    6.70
   2   9  -1   29.00    5.40
   2   9  -1   23.80    8.50
  -2   9   1   40.10    3.10
  -1  -9   1  516.35   23.90
   1  -9  -1  590.54   31.10
   1  -9  -1  535.75   33.20
  -1  -9   1  608.44   34.40
  -1  -9   1  523.65   22.50
   1  -9  -1  605.64   26.10
   1  -9  -1  568.54   25.30
  -1  -9   1  512.55   21.40
  -1  -9   1  545.05   31.90
  -1  -9   1  541.35   20.70
   1  -9  -1  554.24   22.50
   1  -9  -1  532.15   21.90
  -1   9   1  527.35   29.40
   1   9  -1  466.45   30.80
  -1   9   1  516.85   21.80
   1   9  -1  527.15   22.20
   1   9  -1  538.15   25.20
  -1   9   1  565.74   26.40
   1   9  -1  568.84   26.00
  -1   9   1  522.65   22.60
   0  -9   1  682.53   28.90
   0  -9  -1  638.94   25.10
   0  -9  -1  637.44   23.60
   0  -9   1  701.73   37.80
   0  -9  -1  662.93   23.60
   0  -9  -1  657.73   36.60
   0  -9   1  642.24   29.80
   0  -9   1  650.53   26.50
   0  -9   1  603.24   35.30
   0  -9   1  665.33   25.60
   0  -9  -1  613.24   33.60
   0  -9  -1  644.44   25.30
   0   9  -1  664.33   27.10
   0   9  -1  654.53   36.10
   0   9   1  627.74   33.50
   0   9   1  618.94   27.40
   0   9   1  657.63   24.90
   0   9  -1  615.34   30.40
   0   9   1  619.14   27.60
   0   9  -1  654.23   26.60
   1  -9   1  101.39    8.40
   1  -9   1   98.39    8.00
   1  -9   1  116.09   13.60
   1  -9   1   87.29   14.10
  -1  -9  -1  158.48   19.10
   1  -9   1  141.39   19.90
   1  -9   1   59.99    9.20
   1   9   1   90.29    7.00
  -1   9  -1  100.89    5.90
  -1   9  -1  102.39   15.30
  -1   9  -1  119.79    9.50
   1   9   1   89.09    9.20
  -1   9  -1   98.69   12.30
  -1   9  -1  102.89    9.10
   1   9   1  100.69   14.10
   1   9   1   86.19    5.60
  -1   9  -1   98.79   12.70
   2  -9   1  884.51   42.60
   2  -9   1  938.81   36.80
   2  -9   1  926.21   46.20
  -2  -9  -1  902.71   43.00
   2  -9   1  899.61   48.40
   2  -9   1  931.11   37.90
  -2   9  -1  891.01   38.00
   2   9   1  942.51   41.00
  -2   9  -1  889.21   41.80
  -2   9  -1  872.41   44.70
  -2   9  -1  897.41   43.30
   3  -9   1  191.78   14.20
   3  -9   1  179.78   16.20
   3  -9   1  186.68   17.50
   3  -9   1  195.98   19.00
   3  -9   1  197.18   25.30
  -3  -9  -1  191.18   16.20
   3   9   1  181.38   18.60
  -3   9  -1  184.28   18.20
  -3   9  -1  158.58   13.10
   3   9   1  181.38   18.70
   3   9   1  183.88   16.00
  -3   9  -1  176.68   17.40
  -3   9  -1  194.78   17.50
   4  -9   1   47.20   10.60
   4  -9   1   34.00   10.10
   4  -9   1   61.99   13.00
   4  -9   1   64.49   10.00
  -4  -9  -1   91.19   12.70
   4  -9   1   59.99   14.70
   4  -9   1   54.99    8.90
   4   9   1   71.59    5.20
  -4   9  -1   57.39   12.30
  -4   9  -1   42.90   10.80
  -4   9  -1   69.29   10.40
   4   9   1   61.69    4.50
  -4   9  -1   52.59   11.40
   4   9   1   67.29    3.60
   4   9   1   69.09   12.50
   4   9   1   96.19   16.00
   5  -9   1  147.09    6.80
   5  -9   1  144.69   19.20
   5  -9   1  161.18   21.50
   5  -9   1  138.89    6.80
   5  -9   1  115.89   12.10
   5  -9   1  136.29   22.90
   5  -9   1  140.99   13.60
   5  -9   1  153.98   20.80
  -5   9  -1  130.99   18.60
  -5   9  -1  151.28   19.70
   5   9   1  145.99   19.50
   5   9   1  149.19   18.50
   5   9   1  138.29    7.60
  -5   9  -1  142.39   19.90
   5   9   1  141.39    9.70
   5   9   1  138.29    7.60
   6  -9   1 1224.08   57.39
   6  -9   1 1245.38   60.69
  -6  -9  -1 1207.08   49.60
   6  -9   1 1193.48   64.99
   6  -9   1 1154.88   58.39
   6  -9   1 1156.98   43.20
   6  -9   1 1170.68   61.89
   6  -9   1 1210.48   51.49
   6   9   1 1179.28   42.60
  -6   9  -1 1164.88   60.19
   6   9   1 1227.18   42.90
  -6   9  -1 1150.88   52.19
  -6   9  -1 1159.88   58.69
   6   9   1 1158.18   57.89
   6   9   1 1167.88   46.30
   6   9   1 1258.87   59.29
  -6   9  -1 1143.69   59.89
  -7  -9  -1    2.80    5.00
  -7  -9  -1    3.20    9.80
   7  -9   1    6.00    6.00
   7  -9   1    4.90    8.40
   7  -9   1   10.20    6.70
   7  -9   1    6.40    3.70
   7  -9   1    2.10    9.20
   7  -9   1    0.80    6.90
   7  -9   1    1.90    9.60
   7  -9   1    3.10    3.80
   7   9   1    2.70    6.60
   7   9   1    0.00    2.80
   7   9   1   -0.80    3.10
   7   9   1    7.40    5.00
   7   9   1    7.50    7.70
  -7   9  -1    5.20    5.70
  -7   9  -1    7.00    8.90
  -7   9  -1    4.00    9.30
   8  -9   1  101.19   19.30
   8  -9   1   92.19   18.70
   8  -9   1  113.99   10.80
  -8  -9  -1  108.39   12.70
   8  -9   1  134.59   24.50
   8  -9   1  101.09   18.90
  -8  -9  -1  173.58   27.00
   8  -9   1  128.19   17.70
   8  -9   1  125.69   18.20
   8   9   1  115.49   19.60
   8   9   1  108.39    9.50
  -8   9  -1  122.79   22.00
   8   9   1  117.59   14.60
  -8   9  -1   86.79   19.10
   8   9   1  103.79    9.80
  -8   9  -1   99.39   16.40
   8   9   1  104.79   18.30
  -8   9  -1   95.59   19.60
   9  -9   1  615.24   35.80
  -9  -9  -1  654.73   48.50
   9  -9   1  618.94   47.50
  -9  -9  -1  704.13   31.30
   9  -9   1  634.64   37.70
   9  -9   1  734.63   47.20
   9  -9   1  597.54   43.70
   9  -9   1  647.74   45.40
   9  -9   1  629.74   32.50
   9   9   1  680.03   36.00
  -9   9  -1  616.04   45.20
   9   9   1  644.14   30.40
   9   9   1  644.54   43.70
  -9   9  -1  673.23   38.70
  -9   9  -1  564.54   44.20
   9   9   1  630.54   42.10
  -9   9  -1  659.93   47.80
   9   9   1  622.34   29.50
  10  -9   1  619.64   48.80
  10  -9   1  609.74   33.10
  10  -9   1  641.64   38.80
  10  -9   1  533.95   42.50
  10  -9   1  657.93   37.50
  10  -9   1  598.94   45.80
  10  -9   1  614.14   45.20
 -10  -9  -1  597.74   29.10
 -10  -9  -1  535.95   27.50
 -10  -9  -1  610.94   47.60
  10   9   1  644.74   42.90
  10   9   1  615.34   30.50
 -10   9  -1  596.14   37.30
 -10   9  -1  515.25   50.99
  10   9   1  577.84   43.90
 -10   9  -1  601.14   45.60
  10   9   1  658.03   30.70
  10   9   1  612.34   36.10
  11  -9   1   65.29   12.10
  11  -9   1   82.59   21.40
  11  -9   1   80.99   19.40
 -11  -9  -1   39.20    7.90
  11  -9   1   53.09   14.40
 -11  -9  -1   67.99   10.50
 -11  -9  -1   48.30   19.60
  11  -9   1   56.69   12.40
  11  -9   1  110.29   24.80
  11  -9   1   62.09   18.20
  11   9   1   47.70   15.50
  11   9   1   54.29   10.00
  11   9   1   77.79   11.90
 -11   9  -1   51.59   18.20
 -11   9  -1   80.29   22.20
  11   9   1   61.79   15.80
  11   9   1   64.69   14.00
  11   9   1   55.99   17.40
 -11   9  -1   65.69   15.50
  12  -9   1   22.30   20.70
  12  -9   1    6.00    8.50
  12  -9   1   13.30    8.30
  12  -9   1   23.00   10.30
  12  -9   1   27.70   15.90
 -12  -9  -1   25.20    7.00
 -12  -9  -1   34.70   18.40
  12  -9   1   23.40   13.90
  12   9   1   16.30   12.60
  12   9   1   -6.60    9.50
  12   9   1   16.00    7.10
  12   9   1   22.50   10.20
 -12   9  -1  -15.40   15.10
 -12   9  -1    5.10    9.80
 -12   9  -1   -5.20   15.20
  12   9   1   21.80    8.20
  12   9   1   10.70    9.70
 -13  -9  -1    0.30    6.20
  13  -9   1    0.50   11.70
  13  -9   1  -10.00   15.10
  13  -9   1  -18.30   17.20
  13  -9   1    1.60   11.20
 -13  -9  -1   12.10    6.60
  13  -9   1    2.70    9.10
  13  -9   1   -3.70    9.00
  13  -9   1   47.10   18.10
 -13  -9  -1    5.40   16.30
  13   9   1    1.10   12.10
 -13   9  -1   24.00   20.20
  13   9   1    1.10    5.80
  13   9   1    7.30   11.00
  13   9   1    5.30   13.80
  13   9   1   13.20   11.40
  13   9   1    2.80    5.70
 -13   9  -1    8.00    9.90
 -13   9  -1    2.50   17.40
 -14  -9  -1   19.40    7.00
  14  -9   1    5.20   22.40
  14  -9   1   18.40   12.50
 -14  -9  -1   44.60   24.80
  14  -9   1    7.60   13.80
  14  -9   1   10.00   12.40
  14  -9   1   37.10   17.80
  14  -9   1   10.80    9.30
  14  -9   1   31.70   21.60
 -14   9  -1   18.80   23.40
  14   9   1    4.50   13.90
  14   9   1   16.60   15.30
 -14   9  -1    4.00   13.30
  14   9   1   14.60   14.60
  14   9   1    5.40    8.00
  14   9   1   17.10    7.70
  14   9   1    4.80   11.60
  15  -9   1   40.80   18.40
  15  -9   1   24.60   15.10
 -15  -9  -1   64.39   30.20
  15  -9   1    4.50   27.80
  15  -9   1   27.40   15.10
  15  -9   1   26.70   24.90
  15   9   1    8.50   16.80
  15   9   1   16.30   13.00
 -15   9  -1   -1.50   13.40
  15   9   1   23.50   17.10
  15   9   1    9.80    9.30
 -15   9  -1   65.19   29.00
  15   9   1   25.90   18.80
  15   9   1   11.80    8.70
  16  -9   1    2.70   13.10
  16  -9   1   -2.30   10.70
  16  -9   1   15.50   20.50
  16  -9   1  -13.30   21.70
  16  -9   1  -16.60   11.20
  16   9   1   24.00   18.40
  16   9   1    3.90   16.20
  16   9   1   -1.70   17.20
  16   9   1   -5.90   20.40
 -16   9  -1   13.40   16.00
  16   9   1  -10.70    8.00
  16   9   1   -7.20    9.10
  16 -10  -1   11.60   16.40
 -16 -10   1   41.80   14.30
 -16 -10   1  -25.00   25.80
  16 -10  -1   -1.20   17.40
  16 -10  -1   59.39   26.00
  16 -10  -1   34.30   15.90
 -16  10   1   12.20   15.20
  16  10  -1   39.30   20.20
 -16  10   1   17.80   30.50
  16  10  -1   29.70   10.40
  16  10  -1   46.40   20.80
  16  10  -1   23.10   19.20
  16  10  -1    9.50    8.30
  16  10  -1   42.00   19.10
  15 -10  -1    4.40   10.70
  15 -10  -1    7.90   15.40
 -15 -10   1   -9.50   29.80
 -15 -10   1  -29.70   10.10
  15 -10  -1   17.70   12.60
  15 -10  -1    4.70   11.60
  15  10  -1   -5.40   15.20
  15  10  -1   -0.60    8.10
  15  10  -1   24.40   17.30
  15  10  -1  -10.10    7.20
  15  10  -1   29.80   15.60
 -15  10   1    6.00    8.80
  14 -10  -1   -6.00    9.10
 -14 -10   1    5.50   19.00
  14 -10  -1   15.00   10.30
  14 -10  -1   18.60   19.60
  14 -10  -1   -1.20   16.20
 -14 -10   1   -4.60   14.10
 -14 -10   1   15.10    7.90
  14 -10  -1  -21.60   20.10
 -14 -10   1   -0.30   10.00
  14  10  -1   -3.60   11.80
  14  10  -1    8.50   12.20
  14  10  -1    3.00   12.80
 -14  10   1  -22.60   18.80
  14  10  -1   12.50    7.60
  14  10  -1   15.20    7.80
 -14  10   1    4.60   10.80
  13 -10  -1  112.59   33.20
 -13 -10   1  283.67   22.10
  13 -10  -1  203.38   21.10
  13 -10  -1  238.38   28.40
  13 -10  -1  217.88   26.30
 -13 -10   1  251.07   37.40
  13 -10  -1  176.18   31.50
 -13 -10   1  245.18   17.90
 -13  10   1  193.68   24.00
  13  10  -1  232.68   28.80
  13  10  -1  241.88   29.30
  13  10  -1  204.78   18.20
  13  10  -1  205.48   32.40
 -13  10   1  244.58   38.60
  13  10  -1  175.08   17.70
 -13  10   1  221.18   34.60
 -12 -10   1    1.10   13.80
 -12 -10   1   -6.70    7.80
  12 -10  -1   -1.30    7.40
  12 -10  -1    2.10   13.50
 -12 -10   1  -11.00    8.90
  12 -10  -1   -1.40    8.60
  12 -10  -1    6.70    9.30
  12 -10  -1   -1.50   11.90
  12 -10  -1   14.50   13.60
  12  10  -1    1.80    8.90
 -12  10   1  -22.00   11.30
 -12  10   1   -6.30   13.50
  12  10  -1    2.30    5.40
  12  10  -1    5.90    8.80
 -12  10   1   11.80    9.30
  12  10  -1   -3.60    9.70
 -11 -10   1  102.09   10.20
  11 -10  -1  157.88   26.50
  11 -10  -1   84.49   20.70
 -11 -10   1   92.09   14.60
  11 -10  -1  106.09   14.70
 -11 -10   1  112.89   24.00
  11 -10  -1  134.29   20.40
 -11 -10   1  139.09   18.10
  11 -10  -1   62.79   21.00
  11 -10  -1  120.29   18.40
 -11  10   1  118.19   22.80
  11  10  -1  106.09   21.70
  11  10  -1  126.19   21.30
 -11  10   1  135.99   19.00
  11  10  -1  135.19   23.10
  11  10  -1  110.99   14.00
 -10 -10   1  852.31   41.60
  10 -10  -1  739.63   43.20
  10 -10  -1  775.32   49.99
 -10 -10   1  801.32   61.19
 -10 -10   1  703.43   31.90
 -10 -10   1  780.02   37.10
  10 -10  -1  839.82   52.99
  10 -10  -1  874.41   55.79
  10 -10  -1  769.02   37.10
 -10  10   1  838.32   53.89
 -10  10   1  803.42   43.80
  10  10  -1  836.22   47.80
 -10  10   1  744.63   51.59
  10  10  -1  775.22   36.00
  10  10  -1  810.92   50.39
  10  10  -1  746.23   41.90
  -9 -10   1    7.70   10.60
  -9 -10   1   -8.60    6.00
   9 -10  -1    5.90   10.80
  -9 -10   1   -2.10    2.80
   9 -10  -1    5.30    9.10
  -9 -10   1   -1.00    4.60
   9 -10  -1   -5.70    4.50
   9 -10  -1    0.30    6.10
   9 -10  -1   -2.20    8.60
   9 -10  -1   -2.90    5.20
   9  10  -1    5.40    7.10
  -9  10   1   -0.40    5.40
   9  10  -1    9.70    4.40
   9  10  -1   -0.20    6.40
   9  10  -1    4.70    6.40
  -9  10   1   -7.00    8.90
  -9  10   1   -1.20   10.30
   8 -10  -1    7.30    7.70
  -8 -10   1    4.60    2.70
  -8 -10   1    3.40    8.50
  -8 -10   1    4.40    3.50
   8 -10  -1   -4.40    4.70
   8 -10  -1    1.60    8.30
   8 -10  -1    4.00    4.10
   8 -10  -1    2.90    7.40
  -8 -10   1   10.70    7.00
   8 -10  -1   -8.30    5.10
   8  10  -1   -0.30    3.30
   8  10  -1    0.80    5.10
  -8  10   1    3.30    9.60
  -8  10   1   -0.70    4.70
  -8  10   1    1.50    6.00
  -8  10   1    7.70    8.30
   8  10  -1    2.10    8.30
   8  10  -1   -1.00    6.30
   7 -10  -1   24.80    9.90
  -7 -10   1   41.10   11.00
   7 -10  -1   39.80    5.00
  -7 -10   1   28.80    3.20
   7 -10  -1   27.60    8.40
   7 -10  -1   46.30   12.50
   7 -10  -1   44.40   14.20
   7 -10  -1   29.30    8.60
  -7  10   1   35.00    8.90
  -7  10   1   13.80    8.70
  -7  10   1   39.50   12.70
   7  10  -1   17.00    7.70
   7  10  -1   34.00    5.90
   7  10  -1   32.10    7.80
   7  10  -1   31.10   10.60
  -7  10   1   31.70   12.60
   6 -10  -1   67.29   10.90
   6 -10  -1   89.79   16.10
   6 -10  -1   67.99   11.50
  -6 -10   1   71.19   13.30
   6 -10  -1   74.19   14.70
   6 -10  -1   80.19   16.40
  -6  10   1   88.99   12.40
   6  10  -1   73.59   13.80
   6  10  -1   71.69   13.10
   6  10  -1   81.39   10.30
  -6  10   1   66.19   13.90
   6  10  -1   75.99   17.00
  -6  10   1   85.49   15.80
   6  10  -1   78.99    7.10
  -6  10   1   67.69   15.00
   5 -10  -1   28.90    7.80
  -5 -10   1   19.80    8.50
   5 -10  -1   20.30    6.60
   5 -10  -1   39.90   12.40
   5 -10  -1   48.10   11.40
  -5  10   1    5.60    6.80
  -5  10   1   19.30    6.40
   5  10  -1   26.90    4.10
  -5  10   1   19.90    8.10
   5  10  -1   17.20    9.40
   5  10  -1   38.40   10.00
   5  10  -1   20.40    5.40
  -5  10   1   27.20    9.00
   5  10  -1   31.50    8.00
   4 -10  -1   -7.50    3.90
   4 -10  -1    2.00    6.10
   4 -10  -1    0.80    2.40
   4 -10  -1    0.40    6.70
   4 -10  -1    0.70    3.70
   4 -10  -1    9.80    5.90
  -4 -10   1    5.80    6.00
  -4  10   1    0.40    5.90
   4  10  -1   -0.10    3.10
   4  10  -1    2.50    5.30
   4  10  -1    2.60    3.90
  -4  10   1    2.40    5.00
   4  10  -1   -0.20    5.20
  -4  10   1    3.80    3.60
   4  10  -1    3.00    1.80
  -4  10   1   -8.10    4.00
   3 -10  -1  213.18   13.70
   3 -10  -1  188.98   17.80
   3 -10  -1  249.58   30.30
  -3 -10   1  201.88   18.10
   3 -10  -1  216.08   18.00
   3 -10  -1  211.38   13.80
  -3  10   1  189.48   17.60
   3  10  -1  188.28   16.60
   3  10  -1  181.58   23.00
   3  10  -1  197.48   10.00
   3  10  -1  183.88   12.10
  -3  10   1  215.78   19.60
  -3  10   1  200.38   17.30
  -3  10   1  219.48   14.30
  -2 -10   1   33.90    2.80
   2 -10  -1   27.50    7.20
  -2 -10   1   63.19   13.20
   2 -10  -1   50.79    9.00
  -2 -10   1   27.30    2.60
  -2 -10   1   36.10    2.70
   2 -10  -1   38.50   10.80
  -2 -10   1   35.60    3.00
   2 -10  -1   33.40    9.00
   2 -10  -1   35.60    6.10
   2  10  -1   32.90    4.50
   2  10  -1   27.00    6.70
  -2  10   1   24.20    4.80
   2  10  -1   35.90    6.20
  -2  10   1   23.20    7.00
   2  10  -1   16.70    8.00
  -2  10   1   36.40    2.80
  -2  10   1   33.20    2.70
  -1 -10   1  526.25   23.80
  -1 -10   1  540.25   21.40
   1 -10  -1  520.25   21.80
  -1 -10   1  538.75   22.40
   1 -10  -1  510.75   30.40
   1 -10  -1  573.14   35.50
   1 -10  -1  535.85   25.50
  -1 -10   1  527.85   20.40
   1 -10  -1  503.55   21.80
  -1 -10   1  551.04   33.80
  -1 -10   1  584.74   34.90
   1  10  -1  532.85   25.80
   1  10  -1  522.65   22.20
  -1  10   1  472.25   29.30
  -1  10   1  493.85   21.60
  -1  10   1  489.15   26.00
   1  10  -1  531.45   33.30
  -1  10   1  518.75   22.80
   1  10  -1  523.05   25.30
   0 -10  -1   33.60    3.90
   0 -10   1   30.10    4.70
   0 -10  -1   39.80    5.10
   0 -10  -1   28.70    9.90
   0 -10   1   33.60    9.60
   0 -10   1   25.40    4.70
   0 -10   1   24.80    8.20
   0 -10   1   19.90    5.20
   0 -10  -1   29.50    8.20
   0 -10   1   35.10    7.10
   0 -10  -1   22.30    3.90
   0 -10  -1   35.30    3.60
   0  10  -1   26.20    8.90
   0  10   1   28.20    5.40
   0  10   1   31.60    4.60
   0  10   1   29.60    5.80
   0  10  -1   24.10    4.80
   0  10   1   27.20    8.40
   0  10  -1   27.50    5.10
   0  10  -1   24.90    6.30
   1 -10   1   32.30    7.40
   1 -10   1   37.80    9.80
   1 -10   1   38.30    6.50
   1 -10   1   30.40    5.40
   1 -10   1   37.30   11.00
  -1 -10  -1   32.40    9.90
   1 -10   1   36.50    7.80
  -1  10  -1   30.30    9.70
   1  10   1   40.80   10.00
  -1  10  -1   31.50    6.50
  -1  10  -1   27.10    3.60
  -1  10  -1   30.80    7.70
   1  10   1   32.40    6.70
  -1  10  -1   35.90    7.80
   2 -10   1    2.20    3.30
   2 -10   1    1.00    5.40
  -2 -10  -1    6.70    6.70
   2 -10   1    5.70    4.50
   2 -10   1    4.90    3.40
   2 -10   1    9.50    7.50
   2  10   1   -4.00    3.50
   2  10   1    4.00    5.10
  -2  10  -1    1.40    4.80
  -2  10  -1    0.20    3.30
  -2  10  -1    1.10    5.30
  -2  10  -1   -0.80    5.70
   3 -10   1  280.77   23.40
  -3 -10  -1  272.67   20.90
   3 -10   1  276.97   17.60
   3 -10   1  248.08   20.00
   3 -10   1  272.67   21.80
   3 -10   1  315.57   27.50
   3  10   1  270.57   23.40
  -3  10  -1  295.37   23.70
   3  10   1  255.77   22.50
  -3  10  -1  302.17   22.50
  -3  10  -1  265.27   22.30
   3  10   1  321.27   21.80
  -3  10  -1  269.77   17.90
  -4 -10  -1  558.54   30.70
   4 -10   1  571.24   36.30
   4 -10   1  560.84   28.20
   4 -10   1  532.05   29.00
   4 -10   1  572.24   36.10
   4 -10   1  596.44   34.20
   4 -10   1  541.45   39.40
  -4  10  -1  575.64   29.70
  -4  10  -1  604.34   36.50
   4  10   1  556.24   32.70
   4  10   1  524.85   34.40
  -4  10  -1  510.15   32.90
   4  10   1  571.44   36.70
  -4  10  -1  561.94   35.40
   5 -10   1  199.58   24.80
   5 -10   1  218.98   22.40
   5 -10   1  196.48   20.50
  -5 -10  -1  201.48   17.10
   5 -10   1  256.87   32.40
   5 -10   1  236.18   17.10
   5 -10   1  254.67   18.40
   5  10   1  218.78    9.50
   5  10   1  220.08   11.60
  -5  10  -1  273.37   23.90
  -5  10  -1  223.58   22.60
   5  10   1  196.88   10.70
   5  10   1  201.08   20.40
  -5  10  -1  239.78   18.30
  -5  10  -1  196.98   24.00
   5  10   1  198.28   20.40
   5  10   1  216.58    9.10
   6 -10   1  198.18   29.80
   6 -10   1  206.48   18.00
  -6 -10  -1  225.18   17.60
   6 -10   1  233.08    9.80
   6 -10   1  207.48   25.50
   6 -10   1  197.88   17.00
   6 -10   1  193.38    9.20
   6 -10   1  186.58   25.10
   6 -10   1  219.08   27.80
   6  10   1  242.18   22.70
   6  10   1  225.08   13.80
   6  10   1  229.88   11.20
  -6  10  -1  209.18   26.40
  -6  10  -1  232.68   26.80
  -6  10  -1  220.38   18.20
  -6  10  -1  277.87   25.50
   6  10   1  263.57   23.80
   6  10   1  226.18   11.30
   7 -10   1   16.60    4.20
   7 -10   1   30.40   11.20
   7 -10   1   17.60    8.30
   7 -10   1    4.90    7.90
   7 -10   1   10.90   11.70
   7 -10   1   20.10    6.60
   7 -10   1   15.20    9.00
  -7 -10  -1   19.50    7.10
   7  10   1   16.50    4.50
  -7  10  -1   19.40    9.00
  -7  10  -1   30.00   11.00
  -7  10  -1   16.90   11.80
   7  10   1   11.90    5.30
   7  10   1   22.50    7.10
  -7  10  -1   18.30    8.30
   7  10   1   13.80    9.80
   7  10   1   18.20    8.20
  -8 -10  -1   40.20   10.50
   8 -10   1   25.20   11.60
   8 -10   1   36.60   12.50
   8 -10   1   36.90    9.50
   8 -10   1   37.10    6.90
   8 -10   1   62.09   17.30
   8 -10   1   24.00    9.00
   8  10   1   36.30   12.80
  -8  10  -1   35.90   13.40
  -8  10  -1   32.50   10.10
   8  10   1   50.79    7.00
   8  10   1   38.00    8.80
  -8  10  -1   40.10   13.50
  -8  10  -1   34.30   13.70
   8  10   1   30.20    9.90
   9 -10   1  219.38   29.20
   9 -10   1  175.48   27.00
   9 -10   1  247.58   16.80
   9 -10   1  204.88   20.40
  -9 -10  -1  174.58   28.40
   9 -10   1  194.68   27.70
   9 -10   1  259.87   33.40
   9  10   1  204.58   14.30
   9  10   1  186.18   13.80
  -9  10  -1  199.08   28.50
  -9  10  -1  208.28   21.20
   9  10   1  186.28   26.00
   9  10   1  202.28   18.30
  -9  10  -1  216.58   30.50
   9  10   1  205.38   18.80
   9  10   1  282.97   33.10
  -9  10  -1  180.18   26.90
 -10 -10  -1    6.70    6.90
 -10 -10  -1   -3.60   12.70
  10 -10   1    0.30    5.80
  10 -10   1   -4.10   10.30
  10 -10   1   36.70   16.00
  10 -10   1   -6.60   10.70
  10 -10   1    0.60    6.90
  10 -10   1    9.30   11.00
  10 -10   1   -2.40    5.80
 -10  10  -1   -6.60    9.20
  10  10   1   -5.50    8.50
  10  10   1   -2.20    3.70
  10  10   1   -2.40    4.40
  10  10   1   -0.20    6.10
 -10  10  -1    2.90    7.30
  10  10   1  -10.20    8.40
 -10  10  -1  -13.20   11.10
  10  10   1   -0.90    6.90
  11 -10   1   -4.40   16.10
  11 -10   1   -3.10    6.60
  11 -10   1   -7.10    4.00
  11 -10   1   -6.80    8.00
 -11 -10  -1   -2.40   13.40
  11 -10   1   -7.70    9.40
 -11 -10  -1    1.40    5.80
  11 -10   1   -4.70   11.10
  11 -10   1   27.20   14.30
  11  10   1  -17.40    8.80
 -11  10  -1    7.60   16.20
  11  10   1    2.70    7.00
  11  10   1    5.70    4.50
 -11  10  -1   -6.00   12.30
 -11  10  -1    5.70    8.60
  11  10   1    1.50    7.10
  11  10   1   -4.80    9.90
  11  10   1    5.30    5.10
 -12 -10  -1   12.30   18.30
  12 -10   1   25.90   11.30
  12 -10   1   36.80   19.30
  12 -10   1   11.60   12.50
  12 -10   1   31.20   12.10
  12 -10   1   42.40   11.80
  12 -10   1   38.40   19.20
 -12 -10  -1   24.40    7.90
 -12  10  -1   48.90   23.80
  12  10   1   18.00    6.50
  12  10   1   15.90   10.80
 -12  10  -1   22.90   18.30
  12  10   1   18.70   12.00
  12  10   1   35.40   11.30
 -12  10  -1   40.70   13.10
  13 -10   1  104.09   24.50
  13 -10   1   70.89   22.60
  13 -10   1   61.79   14.50
  13 -10   1   79.29   22.70
  13 -10   1  126.89   28.80
 -13 -10  -1   73.79   10.50
  13 -10   1   42.00   12.10
  13 -10   1   63.59   14.80
  13  10   1   46.60   16.80
 -13  10  -1   46.40   13.90
 -13  10  -1   99.09   27.10
  13  10   1   72.79   12.30
 -13  10  -1   45.30   24.50
  13  10   1   75.89   20.30
  13  10   1   83.49   18.50
  13  10   1   85.49   13.20
  13  10   1  119.19   21.20
  14 -10   1   43.40   14.30
  14 -10   1   18.20   12.40
  14 -10   1   24.70   20.70
  14 -10   1    8.70   15.90
  14 -10   1   66.19   26.70
 -14 -10  -1   59.59   28.40
  14 -10   1   27.50   18.50
 -14 -10  -1   27.30    7.50
  14  10   1    0.10   14.50
  14  10   1   23.40   15.80
  14  10   1   47.40   10.90
 -14  10  -1   76.89   27.00
  14  10   1   21.40   13.50
  14  10   1   32.90   15.50
  14  10   1   47.80   11.10
 -14  10  -1   38.50   16.50
  15 -10   1  -14.60   19.60
  15 -10   1   23.20   13.40
  15 -10   1  -33.60   17.60
  15 -10   1   17.80   14.40
 -15 -10  -1   23.90   29.10
  15 -10   1    0.70   12.80
  15  10   1   18.20   17.30
 -15  10  -1   20.20   29.20
 -15  10  -1    9.90   14.10
  15  10   1   16.70   15.30
  15  10   1   12.50    7.90
  15  10   1   27.90   16.50
  16 -10   1   11.80   23.20
  16 -10   1    5.40   15.40
  16 -10   1    2.80   12.90
  16 -10   1    3.30   20.70
  16  10   1   17.40   19.20
  16  10   1   27.10   19.80
  16  10   1    9.60   10.00
 -16  10  -1   15.40   17.00
  16  10   1   -4.90    7.80
  16  10   1   12.40   19.50
  16  10   1   -7.70   17.70
 -16 -11   1   -0.30   11.00
 -16 -11   1   18.00   32.00
  16 -11  -1    8.60   13.80
  16 -11  -1    9.40   23.30
  16  11  -1    7.60   10.80
 -16  11   1   26.30   15.90
  16  11  -1   21.30   17.70
  16  11  -1    9.10    8.90
  16  11  -1  -25.30   16.30
  16  11  -1  -12.00   16.10
  16  11  -1   -5.70   18.70
 -16  11   1    3.50   29.80
 -15 -11   1   33.00   28.90
  15 -11  -1   35.60   25.00
  15 -11  -1   32.60   12.60
  15 -11  -1   37.20   18.30
 -15 -11   1   27.80   13.10
  15 -11  -1   52.59   17.60
  15  11  -1    6.20   19.20
  15  11  -1   41.80   11.70
 -15  11   1   27.40   11.80
  15  11  -1    3.30   17.30
  15  11  -1   33.30   16.40
  15  11  -1   59.29   13.00
  15  11  -1   63.99   20.10
 -14 -11   1    2.20   18.20
  14 -11  -1    9.90   10.40
 -14 -11   1    1.30   10.10
  14 -11  -1    3.80   11.40
  14 -11  -1  -24.50   16.10
  14 -11  -1   29.70   19.80
  14 -11  -1   31.30   13.30
  14  11  -1    5.00    7.00
  14  11  -1   27.70   15.00
  14  11  -1   20.60    8.40
 -14  11   1   23.90   23.20
  14  11  -1   24.40   13.80
  14  11  -1   35.00   15.10
 -14  11   1   16.80   11.60
  13 -11  -1   23.60   18.20
  13 -11  -1   34.20   12.30
 -13 -11   1    7.20   10.00
  13 -11  -1   28.10   20.00
  13 -11  -1   39.90   11.30
 -13 -11   1   26.20    7.20
 -13 -11   1   76.49   25.60
  13  11  -1   27.30    8.40
  13  11  -1   41.30   17.80
 -13  11   1   19.00   13.00
 -13  11   1   38.70   20.00
  13  11  -1   25.20    8.30
  13  11  -1   25.60   12.30
  13  11  -1   36.50   15.00
 -13  11   1   24.70   19.60
 -12 -11   1   54.89   13.50
 -12 -11   1   23.90   16.20
  12 -11  -1   68.89   15.40
  12 -11  -1   67.99   26.60
  12 -11  -1   48.80   16.50
  12 -11  -1   40.50   10.60
  12 -11  -1   38.30   12.20
  12 -11  -1   54.79   17.00
 -12  11   1   58.79   13.80
 -12  11   1   61.19   19.80
  12  11  -1   73.39   20.10
  12  11  -1   68.29   17.10
  12  11  -1   58.99   10.30
 -12  11   1   68.49   23.70
  12  11  -1   65.89   14.80
  11 -11  -1   20.40    8.30
 -11 -11   1   39.40   11.80
  11 -11  -1   26.40   11.10
  11 -11  -1   68.79   18.30
  11 -11  -1   33.20   18.30
  11 -11  -1    7.00   12.90
 -11 -11   1   34.50   16.40
 -11 -11   1   32.80    6.40
  11 -11  -1   40.90   12.10
  11  11  -1   22.50   10.30
 -11  11   1   34.00   10.80
 -11  11   1   46.90   18.90
  11  11  -1   28.30   10.00
  11  11  -1   39.70    8.40
  11  11  -1   84.59   19.60
  10 -11  -1  208.78   30.30
  10 -11  -1  180.38   30.30
  10 -11  -1  129.39   23.10
  10 -11  -1  232.98   21.00
 -10 -11   1  200.18   19.00
 -10 -11   1  179.58   11.40
  10 -11  -1  204.28   15.30
  10 -11  -1  198.08   23.40
  10  11  -1  187.88   25.60
  10  11  -1  218.08   34.70
  10  11  -1  212.98   20.10
 -10  11   1  171.68   21.60
 -10  11   1  204.78   32.40
 -10  11   1  200.58   29.70
  -9 -11   1  222.38   19.50
   9 -11  -1  197.08   28.30
  -9 -11   1  210.28   10.70
   9 -11  -1  189.38   28.50
   9 -11  -1  203.78   13.60
   9 -11  -1  221.38   20.00
   9 -11  -1  225.38   21.40
   9 -11  -1  209.18   28.20
   9  11  -1  272.17   31.60
   9  11  -1  199.78   14.60
   9  11  -1  186.28   23.50
  -9  11   1  185.68   28.00
   9  11  -1  228.28   19.40
  -9  11   1  218.18   20.80
  -9  11   1  212.18   30.00
   8 -11  -1   27.70   11.90
   8 -11  -1   42.60   14.80
   8 -11  -1   22.20    8.20
  -8 -11   1   36.00    9.80
   8 -11  -1   27.70    4.10
   8 -11  -1   18.80   11.70
   8 -11  -1   35.20   10.90
   8  11  -1   18.20    9.80
  -8  11   1   24.30   10.80
   8  11  -1   36.30    8.50
  -8  11   1   31.20    9.60
  -8  11   1   15.10   10.90
  -8  11   1    6.00   10.30
   8  11  -1   36.10    6.50
   8  11  -1   44.40   13.70
   7 -11  -1    5.50    4.80
   7 -11  -1    5.40    9.50
   7 -11  -1    3.30    4.90
  -7 -11   1   -2.40    6.80
   7 -11  -1    5.30    7.00
   7 -11  -1   10.70    9.10
   7  11  -1   11.70    6.70
  -7  11   1   -2.80    7.70
   7  11  -1   16.90    5.90
  -7  11   1   -2.20    7.20
   7  11  -1    0.60    6.10
   7  11  -1    5.90    3.10
  -7  11   1    6.50   10.30
  -7  11   1   17.00    7.50
   7  11  -1    4.40   10.50
   6 -11  -1   31.80    8.00
   6 -11  -1   15.90    9.70
   6 -11  -1   20.50    7.10
  -6 -11   1   34.10    9.60
   6 -11  -1   21.60   10.10
   6 -11  -1   29.00    9.60
   6  11  -1   27.10    6.50
   6  11  -1   17.60    9.50
   6  11  -1   16.60    8.10
  -6  11   1   24.60   11.50
  -6  11   1   -1.10    7.40
  -6  11   1   17.30    6.00
   6  11  -1   26.60    8.90
   6  11  -1   25.30    4.40
   5 -11  -1   75.49   14.20
   5 -11  -1   94.99   12.70
   5 -11  -1   82.79   16.50
   5 -11  -1   76.89   18.90
  -5 -11   1  105.39   16.70
   5 -11  -1   98.89   16.50
   5  11  -1   80.99   13.60
  -5  11   1   86.29   16.00
   5  11  -1   78.89    8.10
   5  11  -1   89.79   18.70
  -5  11   1   68.69   11.00
  -5  11   1   62.49   13.50
   5  11  -1   89.89    6.30
   5  11  -1  112.49   16.70
   4 -11  -1   63.69   16.30
  -4 -11   1   98.09   16.50
   4 -11  -1   93.69    9.60
   4 -11  -1   82.59   11.10
   4 -11  -1   78.79   15.50
   4 -11  -1   92.79   14.80
   4 -11  -1   60.79   12.10
   4  11  -1   76.89    7.40
   4  11  -1   75.49   11.50
  -4  11   1   77.09   10.40
  -4  11   1   71.29   15.20
  -4  11   1   66.69   13.30
   4  11  -1   82.09    5.70
   4  11  -1   70.09   11.90
   4  11  -1   68.89   15.70
  -4  11   1  102.39   15.10
   3 -11  -1    2.90    3.40
  -3 -11   1    1.50    5.60
   3 -11  -1    0.10    3.80
   3 -11  -1   11.40    5.80
   3 -11  -1    5.60    4.00
   3 -11  -1   17.40   10.90
   3 -11  -1   -0.30    5.40
  -3  11   1    3.00    5.50
   3  11  -1   -2.30    4.00
   3  11  -1    3.60    2.30
  -3  11   1   -1.10    4.50
   3  11  -1    3.30    4.50
   3  11  -1    0.10    2.90
   3  11  -1    6.00    8.00
  -3  11   1   10.10    4.80
  -3  11   1    1.70    6.00
  -2 -11   1   35.10    2.50
   2 -11  -1   40.00    6.70
  -2 -11   1   30.00   10.60
  -2 -11   1   38.50    2.70
   2 -11  -1   33.90    7.20
   2 -11  -1   37.00    8.10
   2 -11  -1   42.10    6.60
   2 -11  -1   60.09   15.10
   2 -11  -1   27.50    9.30
   2  11  -1   36.10    6.80
  -2  11   1   35.40    2.60
   2  11  -1   35.40    4.80
   2  11  -1   47.70   11.40
  -2  11   1   25.00    7.60
  -2  11   1   35.50    6.20
  -2  11   1   43.20   10.30
  -2  11   1   34.30    2.40
   2  11  -1   34.50    7.30
  -1 -11   1  174.38    8.90
  -1 -11   1  164.38    9.70
   1 -11  -1  176.88   13.00
   1 -11  -1  162.98    9.90
   1 -11  -1  210.68   26.60
  -1 -11   1  186.28   24.40
  -1 -11   1  180.78   10.90
   1 -11  -1  158.08   10.20
   1 -11  -1  183.38   17.90
   1 -11  -1  180.78   13.40
  -1 -11   1  153.88   20.50
  -1 -11   1  155.88   11.40
   1  11  -1  176.28   13.10
  -1  11   1  174.18   11.30
  -1  11   1  162.68   10.20
  -1  11   1  165.78   14.20
   1  11  -1  134.99   18.80
   1  11  -1  170.48   13.60
  -1  11   1  195.08   17.70
   1  11  -1  162.58   10.50
   0 -11  -1  443.16   29.30
   0 -11   1  496.85   33.40
   0 -11  -1  443.26   17.30
   0 -11  -1  458.25   18.90
   0 -11  -1  432.76   17.40
   0 -11  -1  510.15   33.70
   0 -11  -1  456.05   18.70
   0 -11   1  419.86   19.30
   0 -11   1  436.86   31.10
   0 -11   1  413.76   23.50
   0 -11   1  424.76   20.30
   0 -11   1  479.75   25.50
   0  11   1  469.75   19.90
   0  11   1  448.56   22.90
   0  11   1  415.06   27.90
   0  11   1  437.16   21.90
   0  11  -1  423.06   20.70
   0  11  -1  450.65   30.40
   1 -11   1  250.77   18.70
   1 -11   1  248.08   17.10
   1 -11   1  251.17   14.20
   1 -11   1  251.67   23.60
  -1 -11  -1  249.48   22.40
   1 -11   1  223.28   28.10
   1 -11   1  261.77   15.40
   1  11   1  231.08   16.20
  -1  11  -1  240.18   15.80
  -1  11  -1  235.08   21.90
  -1  11  -1  240.48   11.00
  -1  11  -1  249.18   19.10
  -1  11  -1  271.27   20.50
   1  11   1  213.28   20.20
   2 -11   1    4.20    6.00
   2 -11   1   -3.80    5.20
  -2 -11  -1    1.70    5.90
   2 -11   1    0.20    3.50
   2 -11   1   -0.50    2.50
   2 -11   1   -4.30    5.80
  -2  11  -1   -5.30    3.20
  -2  11  -1    8.20    7.10
   2  11   1    2.60    5.00
  -2  11  -1   -3.80    4.40
  -2  11  -1   -9.10    4.50
   3 -11   1  363.16   23.50
  -3 -11  -1  393.26   27.10
   3 -11   1  386.86   32.00
   3 -11   1  310.67   23.70
   3 -11   1  349.57   20.10
   3 -11   1  335.87   27.60
  -3  11  -1  436.26   29.00
  -3  11  -1  303.77   25.90
   3  11   1  367.66   24.10
   3  11   1  326.87   26.60
  -3  11  -1  352.36   25.50
  -3  11  -1  375.46   22.10
   3  11   1  340.67   27.60
   4 -11   1   19.20    8.40
   4 -11   1    0.10    7.10
  -4 -11  -1    7.20    5.50
   4 -11   1   11.00    6.30
   4 -11   1   25.20    9.50
   4 -11   1   12.80    8.30
  -4  11  -1   17.90    6.40
   4  11   1   33.40   10.80
  -4  11  -1   21.70    7.10
  -4  11  -1   10.60    7.70
   4  11   1   15.20    6.60
   4  11   1   19.70    7.20
  -4  11  -1   24.20   12.20
   5 -11   1  178.68   23.50
  -5 -11  -1  171.88   19.80
   5 -11   1  201.78   25.30
   5 -11   1  182.28   16.30
   5 -11   1  218.88   30.40
   5 -11   1  158.48   14.60
   5 -11   1  185.18   23.30
   5  11   1  157.88   21.20
   5  11   1  205.08   20.10
  -5  11  -1  178.88   21.90
   5  11   1  182.28   25.10
  -5  11  -1  164.68   22.50
  -5  11  -1  162.68   15.80
  -5  11  -1  187.88   24.70
   6 -11   1  115.69   14.90
   6 -11   1  101.99   20.00
   6 -11   1  137.09   16.90
   6 -11   1  119.19   25.20
  -6 -11  -1  137.29   17.50
   6 -11   1  153.38   21.60
   6  11   1  141.89    7.30
   6  11   1  117.69   18.80
   6  11   1  129.79    9.60
   6  11   1  135.79   20.10
   6  11   1  147.39    7.70
  -6  11  -1  145.39   23.00
  -6  11  -1  146.99   15.20
  -6  11  -1  175.88   26.30
   7 -11   1 1831.92   77.79
   7 -11   1 1794.32   88.39
   7 -11   1 1843.72   75.89
  -7 -11  -1 1940.51   75.19
   7 -11   1 1896.21   86.29
   7 -11   1 1896.91   95.49
   7 -11   1 1821.22   87.39
  -7  11  -1 1870.31   87.89
   7  11   1 1899.61   84.99
   7  11   1 1869.41   64.49
  -7  11  -1 1839.02   78.19
   7  11   1 1886.41   65.09
   7  11   1 2026.00   86.29
   7  11   1 1929.11   68.99
  -7  11  -1 1921.31   89.79
  -7  11  -1 2006.00   87.79
   7  11   1 1844.12   69.39
   8 -11   1  168.38   26.30
   8 -11   1  150.88   18.60
   8 -11   1  146.79   23.80
   8 -11   1  148.59   24.20
   8 -11   1  119.99   18.00
  -8 -11  -1  151.58   17.20
   8 -11   1  146.39   10.30
   8  11   1  142.39   10.50
  -8  11  -1  126.59   18.00
   8  11   1  146.09   11.00
   8  11   1  152.28   22.40
  -8  11  -1  154.48   23.10
   8  11   1  166.48   24.20
   8  11   1  153.98   14.00
   8  11   1  142.39   13.50
  -8  11  -1  161.08   25.90
  -8  11  -1  135.79   23.70
   9 -11   1  243.88   15.70
   9 -11   1  231.78   21.70
  -9 -11  -1  249.18   18.70
   9 -11   1  199.38   29.60
   9 -11   1  286.37   36.70
   9 -11   1  229.78   32.10
   9 -11   1  230.88   20.50
   9  11   1  237.78   14.90
  -9  11  -1  206.68   32.20
   9  11   1  222.08   18.70
  -9  11  -1  244.48   22.10
   9  11   1  247.18   15.40
  -9  11  -1  236.68   31.50
   9  11   1  263.17   27.00
   9  11   1  260.37   31.50
   9  11   1  215.98   18.40
  -9  11  -1  237.98   32.30
  10 -11   1  219.08   25.50
  10 -11   1  144.69   14.50
  10 -11   1  152.18   26.50
  10 -11   1  160.78   29.60
 -10 -11  -1  163.08   17.70
  10 -11   1  168.68   28.80
  10 -11   1  214.98   20.60
 -10  11  -1  160.38   21.40
  10  11   1  172.98   26.90
  10  11   1  184.78   13.90
  10  11   1  189.68   18.80
  10  11   1  168.48   13.70
 -10  11  -1  151.98   25.90
  10  11   1  174.18   26.10
  10  11   1  206.68   23.50
 -10  11  -1  257.67   37.30
  11 -11   1   16.00   15.60
  11 -11   1    7.80   14.20
  11 -11   1    9.40    7.20
  11 -11   1    7.00    9.50
 -11 -11  -1   27.60   17.20
  11 -11   1    9.60    8.00
  11 -11   1   14.80   16.50
  11  11   1   -8.00   10.30
 -11  11  -1    3.60   16.20
  11  11   1   -1.70    4.90
  11  11   1    3.60    5.00
  11  11   1   19.90   13.70
  11  11   1    5.60    8.90
 -11  11  -1   13.60    9.00
  11  11   1    9.30    8.30
 -11  11  -1  -18.50   12.60
  12 -11   1    9.80    8.20
  12 -11   1   32.30   10.30
  12 -11   1   26.10   17.90
 -12 -11  -1    3.20    7.20
  12 -11   1   14.40    9.30
 -12 -11  -1   20.50   18.40
  12 -11   1   23.60   18.20
  12  11   1   -7.10    9.20
  12  11   1    6.40    6.20
 -12  11  -1   -5.70   14.20
  12  11   1   -1.80   12.20
  12  11   1   13.00    6.20
  12  11   1   17.10   10.50
 -12  11  -1   35.60   22.40
  12  11   1    5.10   12.40
 -12  11  -1   37.10   11.90
 -13 -11  -1   54.99    9.40
  13 -11   1   20.20   21.40
  13 -11   1   75.19   22.70
  13 -11   1   83.69   26.30
  13 -11   1   41.90   14.80
  13 -11   1   43.20   13.00
  13 -11   1   39.80   13.80
  13  11   1   46.40   16.90
  13  11   1   53.79   15.20
  13  11   1   40.50    9.20
  13  11   1   36.40   14.00
  13  11   1   37.40   16.10
 -13  11  -1   86.89   26.30
  13  11   1   49.99   10.30
 -13  11  -1   87.29   19.10
  14 -11   1  -13.50   19.40
 -14 -11  -1   -0.60   26.50
  14 -11   1    3.00    9.10
  14 -11   1   10.10   11.40
  14 -11   1    8.20   11.00
 -14  11  -1   24.30   26.60
 -14  11  -1   -0.90   13.30
  14  11   1    5.30    8.10
  14  11   1    0.30    6.10
  14  11   1  -32.80   12.40
  14  11   1   -8.30   14.20
  14  11   1    7.70   13.20
  14  11   1   15.20   14.20
  15 -11   1  -13.90   12.20
  15 -11   1   -4.40   19.40
  15 -11   1  -19.70   12.50
  15  11   1    2.50    9.60
  15  11   1   12.00   17.70
  15  11   1  -29.90   16.10
 -15  11  -1   -0.10   14.60
 -15  11  -1   14.00   29.80
  15  11   1    1.50   16.30
  15  11   1   24.60    9.70
 -15 -12   1   71.19   15.40
  15 -12  -1  100.29   30.50
  15 -12  -1   62.59   15.60
  15 -12  -1   68.59   19.00
 -15 -12   1   70.39   33.40
  15  12  -1   25.90   20.10
  15  12  -1   48.00   12.70
  15  12  -1   13.20   17.20
  15  12  -1   28.60   16.10
  15  12  -1   21.10   10.70
  15  12  -1   49.00   19.10
 -15  12   1   40.20   16.40
  14 -12  -1    1.90    9.40
  14 -12  -1    6.70   19.70
 -14 -12   1    0.10   11.20
  14 -12  -1  -22.80   16.70
  14 -12  -1   -0.60    8.00
 -14 -12   1    2.50   22.00
  14  12  -1  -15.70   13.70
 -14  12   1  -23.80   22.50
 -14  12   1    8.20    9.60
  14  12  -1   11.30   12.60
  14  12  -1   -6.60    6.50
  14  12  -1   23.40   15.20
  14  12  -1  -13.20    5.80
 -13 -12   1    5.10    9.60
  13 -12  -1    6.10    8.30
  13 -12  -1    5.00   17.70
 -13 -12   1   11.40   16.40
  13 -12  -1  -11.80   18.50
  13 -12  -1    9.60    8.80
  13 -12  -1   -1.80    7.20
  13 -12  -1   53.19   25.60
  13  12  -1    3.80   11.50
  13  12  -1    7.60   12.90
  13  12  -1   11.50    6.80
 -13  12   1    8.10   11.10
  13  12  -1   11.10    6.80
 -13  12   1   19.70   22.50
  13  12  -1    2.00   14.00
  12 -12  -1   -1.70   14.70
  12 -12  -1   -6.90    7.90
  12 -12  -1    6.30   14.50
 -12 -12   1   -0.70   16.10
  12 -12  -1    2.20   18.30
 -12 -12   1   -3.10    8.10
  12 -12  -1    1.70    6.10
 -12  12   1    4.40   10.00
  12  12  -1   -3.10   11.70
  12  12  -1   -8.00    9.60
 -12  12   1    2.10   15.20
  12  12  -1    1.90    5.50
 -12  12   1    1.40   15.10
  12  12  -1   -0.70    5.10
  12  12  -1    4.70    9.50
  11 -12  -1  125.49   19.10
  11 -12  -1  108.89   24.80
  11 -12  -1  130.79   12.20
  11 -12  -1  159.18   34.40
  11 -12  -1  118.59   23.90
  11 -12  -1   77.49   15.40
 -11 -12   1  120.79   17.80
 -11  12   1  106.19   23.70
  11  12  -1  104.49   20.00
 -11  12   1  111.59   17.80
  11  12  -1  128.69   19.10
 -11  12   1  113.49   31.50
  11  12  -1   93.59   12.20
  11  12  -1  111.69   24.50
  10 -12  -1   85.39   16.30
  10 -12  -1   71.19   20.70
 -10 -12   1   56.09   12.50
  10 -12  -1   63.49    8.00
  10 -12  -1   74.69   14.10
  10 -12  -1   61.09   17.30
  10 -12  -1   61.09   19.20
 -10  12   1   47.00   12.00
 -10  12   1   83.99   22.20
  10  12  -1   68.59   16.10
  10  12  -1   60.29    9.20
  10  12  -1   78.89   13.00
  10  12  -1   85.29   20.10
 -10  12   1   50.09   16.70
   9 -12  -1  369.16   34.70
   9 -12  -1  393.36   47.60
   9 -12  -1  340.47   26.50
   9 -12  -1  376.96   14.90
   9 -12  -1  414.66   28.00
   9 -12  -1  487.45   39.80
  -9 -12   1  401.36   28.30
  -9  12   1  374.26   27.60
   9  12  -1  397.76   25.90
  -9  12   1  373.16   35.60
   9  12  -1  366.26   20.40
  -9  12   1  395.76   34.80
   9  12  -1  387.86   29.80
  -9  12   1  351.56   34.80
   9  12  -1  444.06   35.10
   8 -12  -1   53.79   14.10
   8 -12  -1   42.90   11.00
  -8 -12   1   65.79   12.70
   8 -12  -1   48.50   11.20
   8 -12  -1   19.20   12.90
   8 -12  -1   58.39   15.40
  -8  12   1   48.00   15.50
   8  12  -1   33.90   12.70
   8  12  -1   46.50    6.50
  -8  12   1   40.40   15.00
  -8  12   1   33.80   10.80
   8  12  -1   44.90    9.60
   8  12  -1   45.80   15.80
   8  12  -1   48.60   11.60
  -8  12   1   29.50   12.10
   7 -12  -1  406.16   31.60
   7 -12  -1  320.27   23.90
   7 -12  -1  361.16   24.10
   7 -12  -1  343.07   31.60
  -7 -12   1  403.06   28.20
   7 -12  -1  393.56   32.30
  -7  12   1  408.56   33.50
   7  12  -1  336.47   29.50
  -7  12   1  338.37   31.40
  -7  12   1  357.06   30.70
  -7  12   1  387.76   29.00
   7  12  -1  347.27   26.30
   7  12  -1  393.06   36.30
   7  12  -1  367.56   17.10
   7  12  -1  364.66   21.20
   6 -12  -1   21.20    9.60
   6 -12  -1   33.50    9.80
   6 -12  -1   18.80    6.50
  -6 -12   1   31.90    9.90
   6 -12  -1   24.80    7.60
   6 -12  -1   47.30   12.10
   6  12  -1   36.00    9.80
   6  12  -1   13.90   11.60
  -6  12   1   19.00    8.10
  -6  12   1   36.00    8.90
   6  12  -1   22.50   10.00
  -6  12   1   18.20    9.60
   6  12  -1   28.00    4.10
   6  12  -1   30.70    6.40
  -6  12   1   25.30   12.10
   5 -12  -1  166.58   22.30
   5 -12  -1  154.28   20.50
   5 -12  -1  194.18   20.00
  -5 -12   1  174.48   22.10
   5 -12  -1  188.08   15.50
   5 -12  -1  214.88   31.60
   5  12  -1  162.38   19.10
   5  12  -1  207.48   27.60
  -5  12   1  167.78   23.40
  -5  12   1  162.88   21.50
   5  12  -1  135.69   19.60
   5  12  -1  168.58   11.00
  -5  12   1  199.48   16.10
   5  12  -1  169.28    8.80
  -5  12   1  183.78   26.90
   4 -12  -1   44.70    8.10
  -4 -12   1   28.50   10.60
   4 -12  -1   38.20   14.10
   4 -12  -1   28.00    6.90
   4 -12  -1   31.10    9.80
   4 -12  -1   23.10    9.30
   4  12  -1   37.50    4.30
  -4  12   1   45.70   11.80
  -4  12   1   36.00    8.70
   4  12  -1   36.70    5.50
   4  12  -1   24.30    8.40
  -4  12   1   40.80    8.10
   4  12  -1   32.00   11.50
  -4  12   1   39.50   11.30
   4  12  -1   32.60    9.30
   3 -12  -1    1.60    4.00
  -3 -12   1   11.70    8.70
   3 -12  -1    0.80    6.20
   3 -12  -1    1.60   10.50
   3 -12  -1   10.40    6.30
   3 -12  -1    3.70    6.20
   3  12  -1    2.20    5.20
  -3  12   1   15.70    9.50
   3  12  -1   -4.10    4.90
  -3  12   1    4.50    5.90
  -3  12   1    7.10    4.00
  -3  12   1    2.40    6.20
   3  12  -1    4.90    2.40
   3  12  -1   -5.20    6.30
   3  12  -1    4.50    3.60
   2 -12  -1  319.97   21.70
   2 -12  -1  398.26   32.90
   2 -12  -1  368.66   22.90
   2 -12  -1  388.06   27.70
  -2 -12   1  395.16   30.10
   2 -12  -1  369.76   18.60
   2 -12  -1  344.37   20.70
   2  12  -1  391.26   22.90
  -2  12   1  347.57   23.70
   2  12  -1  361.26   20.00
  -2  12   1  350.76   19.60
   2  12  -1  354.16   16.60
  -2  12   1  362.36   25.70
   2  12  -1  312.17   27.30
  -1 -12   1   -0.80    2.10
   1 -12  -1    3.80    4.30
  -1 -12   1   -2.70    3.10
  -1 -12   1   -4.20    2.20
   1 -12  -1    3.00    2.60
   1 -12  -1   -0.10    2.40
   1 -12  -1   -0.70    3.90
  -1 -12   1    1.00    2.20
   1 -12  -1   -7.30    6.70
  -1 -12   1    0.70    6.20
   1 -12  -1    5.10    8.60
  -1 -12   1   -5.00    5.90
  -1  12   1    3.00    4.50
   1  12  -1   -2.00    6.30
  -1  12   1    7.70    3.70
  -1  12   1   -1.30    5.40
   1  12  -1    4.50    4.50
  -1  12   1    0.60    2.50
   0 -12   1  243.28   30.70
   0 -12   1  169.88   11.60
   0 -12   1  182.28   10.80
   0 -12  -1  189.58    9.00
   0 -12   1  209.68   20.70
   0 -12  -1  228.78   29.10
   0 -12  -1  193.48    9.50
   0 -12  -1  192.48    8.90
   0 -12   1  185.88   14.50
   0 -12   1  178.08   13.30
   0 -12  -1  192.98    9.60
   0  12   1  184.88   13.00
   0  12   1  172.98   21.20
   0  12   1  182.58   11.70
   0  12   1  170.68   14.00
   0  12  -1  202.58   24.30
   0  12  -1  168.58   12.00
   1 -12   1   39.00   11.00
  -1 -12  -1   25.70    9.30
   1 -12   1   46.80    8.90
   1 -12   1   25.30   11.50
   1 -12   1   35.40    7.30
   1 -12   1   24.70    5.40
   1 -12   1   34.60    7.20
  -1  12  -1   20.80    7.90
   1  12   1   35.10    7.70
  -1  12  -1   25.80    9.80
   1  12   1   22.30    8.30
  -1  12  -1   29.10    7.50
  -1  12  -1   22.20    3.30
   2 -12   1  349.07   24.90
  -2 -12  -1  383.86   28.70
   2 -12   1  335.77   22.70
   2 -12   1  359.66   20.40
   2 -12   1  410.36   32.50
   2 -12   1  326.87   27.90
   2  12   1  297.87   26.10
  -2  12  -1  341.57   27.80
  -2  12  -1  351.76   26.50
  -2  12  -1  349.47   25.20
  -2  12  -1  344.07   21.10
   2  12   1  353.46   22.80
   3 -12   1   32.20    9.60
   3 -12   1   58.29   13.80
   3 -12   1   44.30   14.60
  -3 -12  -1   61.39   13.60
   3 -12   1   32.50    8.00
   3 -12   1   47.20    7.70
  -3  12  -1   26.30   10.10
  -3  12  -1   48.20    9.50
  -3  12  -1   59.59   14.80
   3  12   1   31.10    8.50
   3  12   1   37.40   11.30
   3  12   1   38.20   12.30
  -3  12  -1   30.40   10.10
   4 -12   1  509.45   32.40
   4 -12   1  507.15   35.80
   4 -12   1  468.25   27.30
  -4 -12  -1  559.24   33.70
   4 -12   1  490.15   39.70
   4 -12   1  511.05   35.00
   4  12   1  485.45   35.40
  -4  12  -1  497.65   34.70
   4  12   1  484.35   34.20
  -4  12  -1  413.06   38.20
   4  12   1  503.95   31.60
  -4  12  -1  525.65   34.20
  -4  12  -1  516.55   29.10
   5 -12   1   40.50   11.20
   5 -12   1   35.10   15.60
   5 -12   1   38.20    9.20
   5 -12   1   63.89   10.40
  -5 -12  -1   55.39   13.00
   5 -12   1   62.59   17.20
   5 -12   1   44.90   12.50
  -5  12  -1   46.90   10.00
   5  12   1   53.59   14.50
  -5  12  -1   55.59   14.90
   5  12   1   62.79   13.20
  -5  12  -1   51.79   13.70
  -5  12  -1   62.29   14.50
   5  12   1   58.39   13.90
   6 -12   1   75.19   15.90
   6 -12   1   47.70   15.20
   6 -12   1   42.90   16.30
   6 -12   1   70.39   11.50
  -6 -12  -1   80.29   14.10
   6 -12   1   67.29   11.80
   6 -12   1   64.09   15.90
   6  12   1   57.59    4.40
   6  12   1   70.99    5.20
   6  12   1   83.39   16.10
  -6  12  -1   75.29   14.80
   6  12   1   54.89   14.10
  -6  12  -1   93.69   18.00
   6  12   1   64.09   17.00
  -6  12  -1   88.59   18.50
  -6  12  -1   83.79   17.70
   7 -12   1    7.50   10.10
   7 -12   1    5.80    8.20
   7 -12   1   -1.50   12.30
  -7 -12  -1   -0.40    6.70
   7 -12   1   -1.00    4.20
   7 -12   1   -2.00    9.80
   7 -12   1    4.10    6.50
   7  12   1    1.70    9.10
  -7  12  -1    3.80   10.50
  -7  12  -1   -3.30    5.70
   7  12   1   13.60    8.90
   7  12   1    1.80    2.40
   7  12   1    1.40    3.50
   7  12   1   -4.20    3.70
   7  12   1   -1.20    2.00
  -7  12  -1   -5.80    8.50
  -7  12  -1   -2.50    9.50
   8 -12   1 1962.90   82.19
   8 -12   1 1936.11   93.09
   8 -12   1 1968.70   80.49
   8 -12   1 1948.11   94.79
  -8 -12  -1 1991.00   78.19
   8  12   1 1904.71   88.29
   8  12   1 1959.20   67.09
   8  12   1 1951.30   84.79
  -8  12  -1 1839.42   93.99
   8  12   1 1984.80   67.89
  -8  12  -1 1978.70   83.39
   8  12   1 1916.91   89.39
   8  12   1 1946.71   72.89
  -8  12  -1 1991.90   94.49
  -8  12  -1 1886.01   90.99
   9 -12   1   64.59   18.80
   9 -12   1   40.30   11.20
   9 -12   1   55.59   18.40
   9 -12   1   50.79   11.90
   9 -12   1   35.70   18.00
  -9 -12  -1   69.49   12.80
   9 -12   1   48.80    6.40
   9  12   1   54.99    7.30
  -9  12  -1   28.50   10.60
  -9  12  -1   30.70   12.30
  -9  12  -1   47.50   15.70
   9  12   1   38.90   13.60
   9  12   1   59.19   10.60
  -9  12  -1   60.79   17.60
   9  12   1   51.49   11.40
   9  12   1   58.29    7.80
  10 -12   1   71.09   27.10
  10 -12   1   92.89   11.00
 -10 -12  -1  116.19   16.20
  10 -12   1   74.89   16.40
  10 -12   1  102.19   23.40
  10 -12   1  116.69   25.00
  10 -12   1  121.19   18.40
 -10  12  -1  134.89   25.60
  10  12   1  116.19   10.80
 -10  12  -1  126.89   19.40
 -10  12  -1   97.89   26.00
  10  12   1   81.59   13.00
 -10  12  -1  126.89   25.80
  10  12   1   78.59   20.00
  10  12   1  105.79   21.60
  10  12   1  116.79   10.70
  11 -12   1  -14.70   12.30
  11 -12   1    6.50    6.00
 -11 -12  -1    2.70    7.70
  11 -12   1   -1.20    6.20
  11 -12   1    8.60   17.40
  11  12   1   -5.30   10.70
  11  12   1    4.00    4.90
  11  12   1   11.60   10.10
 -11  12  -1   11.70    8.10
 -11  12  -1   14.00   18.30
  11  12   1    1.30    7.30
  11  12   1   -4.70    7.30
  11  12   1    3.10    4.30
  12 -12   1   20.40   16.40
  12 -12   1  -25.80   15.50
  12 -12   1   -0.50    7.10
  12 -12   1   -3.70    9.80
  12 -12   1  -25.30   16.30
  12 -12   1   -7.90    8.70
 -12  12  -1   19.70   20.20
 -12  12  -1    3.90   11.00
  12  12   1   15.50    9.80
  12  12   1    4.30   12.60
  12  12   1    2.30    6.10
 -12  12  -1   -4.00   19.60
  12  12   1    2.60    5.90
  12  12   1   46.50   18.50
  12  12   1    8.20   10.50
  13 -12   1   -2.70    8.30
  13 -12   1   13.90   20.50
  13 -12   1   24.50   18.10
 -13 -12  -1  -10.80    8.30
  13 -12   1    0.00    9.90
  13 -12   1   -5.20    9.20
  13  12   1   -3.50   11.10
 -13  12  -1   -8.10   11.50
  13  12   1   -9.80   13.40
  13  12   1    2.20   11.70
  13  12   1   -1.10   13.40
 -13  12  -1   -1.00   22.00
  13  12   1    0.00    5.90
  13  12   1   -3.20    6.00
 -14 -12  -1   -4.50   24.50
  14 -12   1   -3.40   22.30
  14 -12   1   15.20   10.80
  14 -12   1   14.20   11.40
  14  12   1    6.10   16.60
  14  12   1    8.40    8.20
  14  12   1   -8.80   12.90
 -14  12  -1    8.90   13.80
  14  12   1   18.80   14.10
  14  12   1   10.80   17.40
 -14  12  -1  -28.10   28.70
  14  12   1   -0.60    6.70
  15 -12   1   33.00   25.40
  15 -12   1   24.00   14.70
  15 -12   1    9.50   14.90
  15  12   1    9.40    9.20
  15  12   1   16.00   17.60
  15  12   1    3.00   18.90
  15  12   1    9.90    8.60
 -15  12  -1   34.80   30.90
 -15  12  -1   -4.80   15.90
  15  12   1   10.90   16.60
  15  12   1   19.80   17.30
  15 -13  -1   94.89   30.20
  15 -13  -1   49.40   15.80
 -15 -13   1   69.69   15.30
  15 -13  -1   57.49   14.00
 -15  13   1   31.80   16.50
  15  13  -1   56.49   11.30
  15  13  -1   46.20   22.10
  15  13  -1   49.40   11.50
  15  13  -1   82.39   20.70
 -15  13   1   40.70   36.10
  15  13  -1   71.19   21.10
  14 -13  -1  136.69   33.10
 -14 -13   1   86.39   17.20
  14 -13  -1   74.89   29.80
  14 -13  -1   62.39   17.10
  14 -13  -1   76.09   13.40
  14  13  -1   76.09   12.10
  14  13  -1   96.39   25.50
 -14  13   1   36.00   28.10
  14  13  -1   31.70   15.40
  14  13  -1  107.19   20.70
  14  13  -1   67.29   12.70
 -14  13   1   59.69   15.60
  14  13  -1   87.29   21.60
  13 -13  -1   64.99   12.00
  13 -13  -1   72.99   25.70
 -13 -13   1   53.19   13.60
  13 -13  -1   51.09   22.00
  13 -13  -1   50.39   14.70
  13  13  -1   46.10    8.90
 -13  13   1    3.30   20.20
 -13  13   1   61.49   19.50
  13  13  -1   26.00   16.90
  13  13  -1   45.50   16.60
  13  13  -1   45.80   10.20
  12 -13  -1   70.39   14.90
  12 -13  -1   45.40   13.40
  12 -13  -1   58.59   22.60
 -12 -13   1   37.50   12.20
  12 -13  -1   57.09    8.70
  12 -13  -1   53.69   23.20
  12  13  -1   32.30   13.60
  12  13  -1   37.50    7.90
  12  13  -1   30.40   13.10
 -12  13   1   55.29   21.20
  12  13  -1   61.39   15.10
 -12  13   1   42.80   13.00
  12  13  -1   35.30    8.20
 -12  13   1   58.99   21.30
  11 -13  -1   68.79   20.20
  11 -13  -1  140.49   27.90
  11 -13  -1   76.39   16.30
  11 -13  -1   99.49    8.20
  11 -13  -1  119.49   28.20
 -11 -13   1  123.19   19.60
  11  13  -1   95.99   11.90
 -11  13   1  108.99   18.10
 -11  13   1   52.49   22.40
  11  13  -1  111.09   20.10
  11  13  -1   92.49   11.30
 -11  13   1   95.39   23.90
  11  13  -1  120.19   24.10
  11  13  -1   90.19   15.80
  10 -13  -1  144.49   27.80
  10 -13  -1   66.99   22.70
  10 -13  -1   95.89   23.00
 -10 -13   1  102.89   17.00
  10 -13  -1  105.19   17.20
  10 -13  -1  124.29   21.60
 -10  13   1  127.89   19.70
  10  13  -1  107.69   19.20
 -10  13   1  150.48   26.10
  10  13  -1  130.49   27.70
  10  13  -1   98.59   10.40
  10  13  -1  145.19   24.40
 -10  13   1  129.89   29.60
   9 -13  -1   20.10   12.40
   9 -13  -1   18.60   11.40
   9 -13  -1   20.50    8.50
  -9 -13   1   11.10    8.70
   9 -13  -1   26.10    8.90
  -9  13   1   16.90    7.70
  -9  13   1   10.50   11.70
   9  13  -1    7.30    8.10
  -9  13   1   20.50   15.30
   9  13  -1   13.80    7.50
   9  13  -1   23.40   18.80
   9  13  -1   15.00    5.30
   9  13  -1   24.50   12.50
  -9  13   1    5.70   11.90
   8 -13  -1   66.79   13.20
   8 -13  -1   67.89   16.80
   8 -13  -1   55.69   15.20
  -8 -13   1   87.49   15.80
   8 -13  -1   76.09   13.60
   8  13  -1   71.29   16.30
  -8  13   1   68.49   19.10
   8  13  -1   32.20   14.60
   8  13  -1   52.59   11.20
  -8  13   1   45.50   14.80
  -8  13   1   55.39   12.80
   8  13  -1   59.69    6.90
  -8  13   1   60.99   16.90
   8  13  -1   58.59   10.30
   7 -13  -1  658.13   43.50
   7 -13  -1  606.94   33.90
   7 -13  -1  630.64   35.30
  -7 -13   1  610.14   38.30
   7 -13  -1  648.94   42.20
   7 -13  -1  623.84   44.90
   7  13  -1  604.74   40.30
   7  13  -1  636.24   38.00
   7  13  -1  619.74   28.30
   7  13  -1  578.44   45.40
  -7  13   1  616.94   35.50
  -7  13   1  671.43   44.30
  -7  13   1  607.24   43.60
   7  13  -1  626.24   24.30
  -7  13   1  622.94   42.40
  -6 -13   1   24.90   11.30
   6 -13  -1   15.20    8.80
   6 -13  -1    5.30    8.50
   6 -13  -1    5.70    8.00
   6 -13  -1   20.50    7.20
  -6  13   1   31.40   13.40
  -6  13   1   16.70    7.00
   6  13  -1   22.60    9.50
   6  13  -1   18.00    2.80
  -6  13   1    5.40   10.10
   6  13  -1   12.70   11.10
   6  13  -1   13.30    7.70
  -6  13   1   32.00   11.80
   6  13  -1   11.80    4.20
   5 -13  -1    6.50    7.10
   5 -13  -1    4.50    7.60
  -5 -13   1    0.50    7.10
   5 -13  -1   -6.10    7.80
   5 -13  -1    0.00    4.00
   5 -13  -1    2.20    7.70
   5 -13  -1    7.70    5.10
   5  13  -1   -0.60    8.10
  -5  13   1    2.60    6.60
   5  13  -1    1.70    6.60
  -5  13   1   10.30    8.60
  -5  13   1   -3.10    8.20
  -5  13   1    1.70    4.80
   5  13  -1    2.30    5.90
   5  13  -1    1.70    1.70
   5  13  -1    6.60    3.40
   4 -13  -1   26.80    6.30
   4 -13  -1   36.10    7.60
  -4 -13   1   35.50   12.10
   4 -13  -1   29.70   15.70
   4 -13  -1   50.19   12.10
   4 -13  -1   21.70    9.40
   4  13  -1   14.20    7.80
  -4  13   1   27.80   10.50
   4  13  -1   31.20    3.80
   4  13  -1   25.70    8.60
  -4  13   1   42.90   11.80
   4  13  -1   31.70    5.40
  -4  13   1   19.50    7.30
   4  13  -1   19.40   10.70
  -4  13   1   41.50   11.90
   3 -13  -1   60.09   12.30
   3 -13  -1   69.69    9.70
   3 -13  -1   74.19    9.90
   3 -13  -1   89.99   17.10
  -3 -13   1   77.29   15.40
   3 -13  -1   69.99   12.80
   3 -13  -1   71.79   19.20
   3  13  -1   70.69    8.50
  -3  13   1   60.79   13.10
   3  13  -1   76.49    6.10
  -3  13   1   91.19   15.80
   3  13  -1   61.49   12.20
  -3  13   1   51.59    9.30
   3  13  -1   60.59   15.90
  -3  13   1   75.99   13.50
  -2 -13   1   22.60   10.60
   2 -13  -1   23.80    7.70
   2 -13  -1    7.90    9.80
   2 -13  -1   21.20    6.50
   2 -13  -1    8.50    7.90
   2 -13  -1   16.30    4.90
   2 -13  -1   17.30    4.30
   2  13  -1   14.50    6.80
  -2  13   1   14.00    7.10
  -2  13   1   22.90    6.00
   2  13  -1   24.50   10.20
  -2  13   1   20.80    8.60
   1 -13  -1  131.29   11.90
   1 -13  -1  151.58   12.20
  -1 -13   1  146.99    9.70
  -1 -13   1  134.69    9.30
  -1 -13   1  146.89   24.60
   1 -13  -1  149.79   20.90
  -1 -13   1  138.39    7.90
   1 -13  -1  156.98   10.10
   1 -13  -1  207.88   29.40
  -1 -13   1  142.09   10.20
   1 -13  -1  147.49    9.70
  -1 -13   1   97.89   19.50
   1  13  -1  129.49   20.10
   1  13  -1  139.09   12.70
  -1  13   1  155.98   11.70
  -1  13   1  135.69   16.20
  -1  13   1  147.69    9.90
  -1  13   1  144.29   19.40
   0 -13   1   47.20    6.20
   0 -13  -1   60.39   15.80
   0 -13   1   50.59   15.80
   0 -13  -1   54.99    4.10
   0 -13   1   89.79   17.50
   0 -13   1   35.20    7.10
   0 -13   1   52.89    9.30
   0 -13  -1   48.30    3.80
   0 -13   1   52.49    6.80
   0  13   1   65.19   13.40
   0  13   1   38.30    7.30
   0  13  -1   31.70   10.60
   0  13  -1   43.60    7.10
   1 -13   1   -0.60    7.20
   1 -13   1   13.60    4.50
   1 -13   1   10.50    3.90
   1 -13   1   14.80    6.70
   1 -13   1   12.90    9.70
  -1 -13  -1   -0.30    8.60
  -1  13  -1    2.70    6.50
  -1  13  -1   12.20    2.30
  -1  13  -1    8.90    6.90
   1  13   1   12.20    5.30
   1  13   1    8.90    7.00
  -2 -13  -1   13.40   10.00
   2 -13   1   17.40    5.40
   2 -13   1   18.20    9.20
   2 -13   1   18.40    5.00
   2 -13   1    8.20   12.80
   2 -13   1   30.80   11.40
   2 -13   1   24.00    7.80
  -2  13  -1   19.30    6.50
  -2  13  -1   12.70    7.80
  -2  13  -1   18.10    8.30
  -2  13  -1    9.90    8.90
   2  13   1   14.50    6.70
   2  13   1   17.70    7.20
   3 -13   1   12.70    5.10
   3 -13   1    9.70    8.90
   3 -13   1   40.90   11.60
  -3 -13  -1    4.70    8.00
   3 -13   1    4.70    4.10
   3 -13   1   10.50    8.30
   3  13   1    7.70    8.50
  -3  13  -1    6.70    7.20
  -3  13  -1   -1.80    7.30
   3  13   1   -9.80    5.60
  -3  13  -1    1.20    4.30
  -3  13  -1    1.80    6.60
   3  13   1   -4.00    6.10
   4 -13   1    0.00    6.90
   4 -13   1    3.40    4.30
   4 -13   1   -3.40    3.70
   4 -13   1    0.30    9.80
   4 -13   1    5.40    8.20
  -4 -13  -1    1.00    7.20
   4  13   1  -12.80    8.00
  -4  13  -1   -1.70    8.10
  -4  13  -1   -6.60    7.50
  -4  13  -1   -2.50    4.40
   4  13   1  -11.00    6.80
  -4  13  -1   -2.70    6.00
   4  13   1    9.30    7.30
   5 -13   1  211.98   28.70
   5 -13   1  203.88   21.50
   5 -13   1  213.18   37.60
   5 -13   1  196.28   25.80
   5 -13   1  220.48   18.60
  -5 -13  -1  197.38   24.30
   5  13   1  198.08   25.70
   5  13   1  238.48   23.00
   5  13   1  228.28   29.00
  -5  13  -1  194.98   26.70
  -5  13  -1  228.58   19.10
  -5  13  -1  233.58   28.20
   6 -13   1  180.98   32.40
  -6 -13  -1  202.28   24.00
   6 -13   1  212.98   18.30
   6 -13   1  192.58   18.30
   6 -13   1  231.98   30.00
   6 -13   1  196.08   26.90
   6 -13   1  210.68   27.10
  -6  13  -1  177.78   26.50
  -6  13  -1  188.58   18.60
   6  13   1  176.18   27.60
   6  13   1  174.68   24.00
  -6  13  -1  204.28   28.00
  -6  13  -1  210.38   27.50
   6  13   1  174.18   23.90
   7 -13   1  874.01   44.80
   7 -13   1  899.21   43.60
   7 -13   1  819.62   59.69
   7 -13   1  715.83   50.99
   7 -13   1  811.42   50.59
  -7 -13  -1  797.22   43.30
  -7  13  -1  855.31   45.20
   7  13   1  841.92   50.39
  -7  13  -1  805.72   52.49
   7  13   1  855.21   55.19
  -7  13  -1  912.71   56.79
   7  13   1  824.72   30.10
   7  13   1  803.02   29.50
  -7  13  -1  871.01   52.79
   7  13   1  910.51   51.79
   8 -13   1   -8.90   12.90
   8 -13   1   30.10   12.80
   8 -13   1   27.60    9.80
   8 -13   1   13.90    7.90
  -8 -13  -1    7.60    8.60
   8  13   1    4.30    2.60
  -8  13  -1   14.60    6.50
   8  13   1    4.70    4.40
   8  13   1   15.40    3.00
   8  13   1   -9.70   11.00
   8  13   1    9.30    9.50
  -8  13  -1   43.80   16.00
  -8  13  -1   15.90   11.80
   8  13   1   15.40    5.90
   8  13   1   22.10   12.70
  -8  13  -1   21.50   12.00
   9 -13   1  144.59   19.60
   9 -13   1   99.09   22.50
   9 -13   1  152.58   31.70
  -9 -13  -1  112.19   16.30
   9 -13   1  126.09   23.70
   9 -13   1  154.68   21.20
  -9  13  -1  149.29   25.20
   9  13   1  142.99   23.40
   9  13   1   98.89   19.40
   9  13   1  108.39   13.30
  -9  13  -1  102.69   18.00
   9  13   1  127.69   13.00
  -9  13  -1  139.69   27.80
  -9  13  -1  110.69   26.50
   9  13   1  128.99    9.20
  10 -13   1  209.88   34.00
  10 -13   1  205.48   28.00
  10 -13   1  134.39   29.70
 -10 -13  -1  175.08   20.50
  10 -13   1  134.79   26.20
 -10  13  -1  126.79   20.10
 -10  13  -1  155.98   28.20
  10  13   1  147.79   26.10
  10  13   1  203.28   28.30
 -10  13  -1  167.68   27.30
  10  13   1  162.98   11.70
  10  13   1  156.18   18.40
 -10  13  -1  208.78   33.10
  10  13   1  166.18   16.70
  10  13   1  141.29   11.70
  11 -13   1   52.59   15.10
  11 -13   1   49.10   18.80
  11 -13   1   67.09   23.30
 -11 -13  -1   28.30   11.60
  11 -13   1   66.99    8.60
  11 -13   1   44.20   11.50
 -11  13  -1   73.69   16.80
  11  13   1   39.80   16.10
  11  13   1   37.20   11.30
 -11  13  -1   85.99   25.60
  11  13   1   48.80    7.90
  11  13   1   55.89    9.00
  11  13   1   64.49   17.30
  11  13   1   57.19   14.00
 -11  13  -1   50.39   21.60
  12 -13   1   15.90   17.00
  12 -13   1   -5.80    6.40
  12 -13   1   -8.80    7.80
  12 -13   1   20.80   11.20
  12 -13   1  -12.00   18.20
  12  13   1   -1.20    4.90
  12  13   1    7.00   13.00
  12  13   1   19.80   10.90
  12  13   1    5.40    5.40
 -12  13  -1  -19.70   18.50
  12  13   1   12.00   13.20
 -12  13  -1  -15.30   19.10
  13 -13   1   46.20   14.80
  13 -13   1   44.00   23.10
  13 -13   1   37.10   14.50
 -13 -13  -1   55.09   11.20
  13  13   1   29.60    8.00
  13  13   1   23.30   15.10
 -13  13  -1   12.50   25.30
 -13  13  -1   36.50   13.70
  13  13   1   34.10    9.10
  13  13   1   13.20   14.80
  13  13   1   39.70   13.70
  14 -13   1   -4.20   10.60
  14 -13   1    3.70   11.40
  14  13   1   -7.00   15.90
  14  13   1   16.40   18.30
  14  13   1    1.80    7.10
  14  13   1   28.00   22.20
 -14  13  -1  -17.30   13.00
  14  13   1    0.80   12.60
 -14 -14   1   85.09   17.40
  14 -14  -1   55.79   19.90
  14 -14  -1  100.19   30.10
  14  14  -1   33.50   15.00
  14  14  -1   85.89   12.40
  14  14  -1   86.39   18.20
  14  14  -1   83.59   19.20
 -14  14   1   58.19   31.30
 -14  14   1   99.59   22.30
  13 -14  -1   99.69   28.70
  13 -14  -1   59.59    6.70
 -13 -14   1   50.59   14.90
  13 -14  -1   56.69   26.80
  13 -14  -1   48.60   16.90
  13  14  -1   78.39   16.90
  13  14  -1   41.30   19.80
 -13  14   1   20.60   26.10
  13  14  -1   62.69   15.80
  13  14  -1   59.59   20.30
  13  14  -1   39.60    9.20
  13  14  -1   59.19   10.50
  12 -14  -1   11.10   10.80
 -12 -14   1   21.70   12.10
  12 -14  -1   11.10   17.40
  12  14  -1   -0.10   18.20
  12  14  -1   -6.60    4.70
 -12  14   1   26.70   12.70
  12  14  -1    3.40   10.80
 -12  14   1  -21.50   18.60
  12  14  -1   29.10   11.50
  12  14  -1  -17.20   13.10
  12  14  -1   19.00   12.50
  12  14  -1    6.00    5.40
 -12  14   1   19.50   23.50
  11 -14  -1  103.69   24.80
  11 -14  -1  122.89   19.50
  11 -14  -1   83.69   23.60
  11 -14  -1  146.39   20.80
 -11 -14   1  144.89   20.20
  11 -14  -1  146.69   34.00
 -11  14   1  138.29   27.30
 -11  14   1   99.29   26.60
  11  14  -1   95.29   19.70
  11  14  -1  132.59   25.30
  11  14  -1  131.09   11.50
  11  14  -1   92.99   24.90
  11  14  -1  142.09   12.20
 -11  14   1  109.49   19.80
  11  14  -1  122.79   17.50
 -10 -14   1   26.00   11.60
  10 -14  -1   43.00   16.70
  10 -14  -1   25.70    9.90
  10 -14  -1   20.70   17.40
  10 -14  -1   19.80   15.60
  10 -14  -1    3.70    8.70
 -10  14   1   22.30   16.10
 -10  14   1   18.40   15.60
  10  14  -1   11.30   10.20
  10  14  -1   12.10    4.50
  10  14  -1    6.40   10.20
  10  14  -1   21.10    9.40
  10  14  -1   39.40   20.20
 -10  14   1   10.00    8.30
  10  14  -1   22.40    5.10
   9 -14  -1   57.39   16.90
  -9 -14   1   51.89   15.00
   9 -14  -1   70.29   18.50
   9 -14  -1   60.19   11.60
   9  14  -1   54.89    6.50
  -9  14   1   37.50   17.60
   9  14  -1   45.70   19.20
   9  14  -1   45.10   13.20
   9  14  -1   52.39    9.90
  -9  14   1   39.70   11.30
  -9  14   1   46.60   16.80
  -9  14   1   69.59   20.20
   9  14  -1   30.20   15.20
   9  14  -1   54.39    8.00
  -8 -14   1    6.10   10.10
   8 -14  -1    4.50    6.50
   8 -14  -1    8.90    7.20
   8 -14  -1   11.60   10.60
   8 -14  -1   -9.20   10.70
  -8  14   1    3.40   11.90
   8  14  -1   -1.40    9.10
   8  14  -1   -2.30   17.70
   8  14  -1   -3.00    7.40
  -8  14   1    2.10   11.20
   8  14  -1    3.20    5.60
   8  14  -1    6.80    2.70
  -8  14   1   -9.80    9.50
   7 -14  -1  226.28   28.70
   7 -14  -1  177.18   25.30
   7 -14  -1  170.78   16.90
  -7 -14   1  233.48   27.90
   7  14  -1  187.48   11.70
   7  14  -1  189.38   30.40
   7  14  -1  206.38   21.30
  -7  14   1  171.68   25.20
   7  14  -1  187.28   25.10
  -7  14   1  150.18   24.90
   7  14  -1  194.38    8.60
  -7  14   1  215.38   30.10
  -7  14   1  158.58   19.80
  -6 -14   1    5.20    8.90
   6 -14  -1    4.80    8.40
   6 -14  -1   -4.30    9.70
   6 -14  -1    3.80    9.00
   6 -14  -1   -4.10    3.50
   6  14  -1    2.60   10.30
   6  14  -1   -3.10    9.00
  -6  14   1   10.60    8.30
   6  14  -1    4.90    6.10
  -6  14   1   12.60    9.50
  -6  14   1   15.20   10.70
   6  14  -1   10.10    3.10
  -6  14   1    4.50    4.80
   5 -14  -1   19.00    7.50
   5 -14  -1   15.40    5.80
   5 -14  -1   10.40    9.80
   5 -14  -1   23.20   10.60
   5 -14  -1   13.40   11.40
  -5 -14   1   13.90   10.90
  -5  14   1    8.20    9.10
   5  14  -1   -7.50    5.70
   5  14  -1   13.20    9.50
  -5  14   1    8.90    8.80
  -5  14   1    9.10    6.30
  -5  14   1   -5.40    9.60
   5  14  -1   19.60   12.50
   5  14  -1   15.70    3.80
  -4 -14   1   66.19   17.60
   4 -14  -1   36.10    8.10
   4 -14  -1   33.00   10.80
   4 -14  -1   33.80   10.60
   4 -14  -1   59.19   13.90
   4 -14  -1   48.10    9.20
  -4  14   1   30.20   10.90
  -4  14   1   68.59   15.80
  -4  14   1   42.10   12.00
   4  14  -1   38.80   10.90
   4  14  -1   22.50   11.20
   4  14  -1   37.00   10.40
  -4  14   1   39.90    8.80
   3 -14  -1   45.70   11.00
   3 -14  -1   41.80    7.80
  -3 -14   1   51.29   14.40
   3 -14  -1   33.50   12.10
   3 -14  -1   38.80    9.40
   3 -14  -1   10.00   11.90
   3 -14  -1   27.70    6.20
   3  14  -1   34.40   10.00
  -3  14   1   47.60   13.10
   3  14  -1   46.80   10.60
   3  14  -1   20.60   10.20
  -3  14   1   36.30    7.70
  -3  14   1   22.90   11.00
  -3  14   1   35.00   10.90
   2 -14  -1   13.40    4.30
   2 -14  -1   21.30    5.20
   2 -14  -1   25.40   10.00
   2 -14  -1   17.80    7.20
   2 -14  -1    5.20    6.20
   2 -14  -1   27.20   13.40
  -2 -14   1    9.20    9.70
  -2  14   1    7.00    4.30
   2  14  -1  -10.40    7.50
  -2  14   1   15.20    8.20
  -2  14   1    3.50    7.40
  -1 -14   1   67.79    5.20
   1 -14  -1   77.49   16.30
   1 -14  -1   66.49    9.10
  -1 -14   1   61.99    6.10
   1 -14  -1   76.29   18.10
   1 -14  -1   74.79    6.80
  -1 -14   1   65.69   17.30
  -1 -14   1   81.69    6.20
  -1 -14   1   73.59    5.70
   1 -14  -1   59.09    7.10
  -1  14   1   69.99    9.50
  -1  14   1   54.69   13.20
   1  14  -1   96.99   18.40
  -1  14   1   67.59   11.20
   1  14  -1   89.39   11.40
  -1  14   1   65.49    6.80
   0 -14   1   18.60    5.70
   0 -14   1   31.30    5.20
   0 -14   1    5.70   10.30
   0 -14   1   18.10    6.30
   0 -14  -1   16.30   10.40
   0 -14   1   21.80    4.90
   0 -14   1   11.00    7.10
   0  14   1   15.00    4.80
   0  14  -1   31.50   12.00
   0  14   1    9.90    7.40
   0  14  -1   20.10    5.10
   0  14  -1   21.90    8.30
  -1 -14  -1  289.47   27.60
   1 -14   1  241.78   14.90
   1 -14   1  268.47   31.50
   1 -14   1  264.27   18.70
   1 -14   1  230.18   32.70
   1 -14   1  225.78   15.20
   1 -14   1  267.97   20.90
  -1  14  -1  239.78   21.40
   1  14   1  236.48   23.80
   1  14   1  270.67   18.40
  -1  14  -1  221.68   27.80
   2 -14   1  114.29   11.50
   2 -14   1  130.59   11.40
   2 -14   1  144.39   18.60
   2 -14   1  138.79   27.40
  -2 -14  -1  119.29   21.10
   2 -14   1  142.59   16.90
   2  14   1  132.79   21.50
   2  14   1  147.29   22.00
  -2  14  -1  127.49   21.20
  -2  14  -1  160.38   20.60
  -2  14  -1  127.99   13.20
   2  14   1  142.39   14.50
   3 -14   1   -7.80    7.60
   3 -14   1    3.70    5.00
   3 -14   1  -13.60    7.60
   3 -14   1    3.60    5.10
  -3 -14  -1    9.40    9.30
   3 -14   1    5.00    5.80
  -3  14  -1   -9.40    7.80
  -3  14  -1    0.70    7.90
   3  14   1   -2.50    7.90
  -3  14  -1   16.80    9.10
   3  14   1    7.90    8.90
  -3  14  -1    7.30    5.10
   3  14   1   -1.10    6.30
   4 -14   1  127.39   20.40
   4 -14   1  149.88   28.90
   4 -14   1  170.88   23.70
   4 -14   1  152.48   22.20
   4 -14   1  164.78   14.40
   4 -14   1  165.38   14.80
  -4 -14  -1  165.88   23.70
   4  14   1  143.99   23.70
  -4  14  -1  142.59   22.40
  -4  14  -1  154.98   22.00
   4  14   1  175.58   24.80
  -4  14  -1  138.99   22.90
   4  14   1  169.78   21.60
  -4  14  -1  178.88   16.50
   5 -14   1   50.89   15.30
   5 -14   1   31.40   17.40
  -5 -14  -1   86.59   16.60
   5 -14   1   63.89   14.00
   5 -14   1   78.89   18.90
  -5  14  -1   83.19   13.20
  -5  14  -1   72.59   14.80
   5  14   1   71.09   15.40
   5  14   1   66.39   13.60
  -5  14  -1   67.39   17.00
   5  14   1  106.69   21.40
  -5  14  -1   42.20   14.60
  -6 -14  -1   57.19   15.20
   6 -14   1   87.09   19.10
   6 -14   1  112.29   25.50
   6 -14   1   82.89   19.50
   6 -14   1   84.19   13.40
  -6  14  -1   47.00   11.50
  -6  14  -1   92.59   19.60
  -6  14  -1  106.99   19.40
   6  14   1   61.99   15.70
  -6  14  -1   65.39   19.60
   6  14   1   50.59   17.20
   6  14   1   75.29   15.60
   7 -14   1   24.00   14.90
   7 -14   1   42.80    9.80
  -7 -14  -1   39.10   13.00
   7 -14   1   38.90   17.10
   7 -14   1   33.10   13.30
   7 -14   1   56.29   11.40
  -7  14  -1   24.80   15.60
  -7  14  -1   62.79   18.10
   7  14   1   25.60   11.70
   7  14   1   51.99   18.90
  -7  14  -1   33.80   11.30
   7  14   1   70.69   16.60
  -7  14  -1   39.20   15.60
  -8 -14  -1   48.60   13.90
   8 -14   1   20.30    8.50
   8 -14   1   14.10   14.80
   8 -14   1    8.20   13.70
   8 -14   1   27.80    9.70
  -8  14  -1   26.90   14.70
  -8  14  -1    6.40   12.60
   8  14   1   29.10   17.20
   8  14   1   38.80   15.10
  -8  14  -1   67.09   19.20
  -8  14  -1   41.40   12.00
   8  14   1   29.20   14.50
   9 -14   1  123.69   25.80
   9 -14   1   98.59   22.30
   9 -14   1  126.19   25.20
  -9 -14  -1  143.19   20.00
   9 -14   1   88.19   17.60
   9 -14   1  106.99   17.90
   9  14   1  106.69   21.10
  -9  14  -1  112.09   23.90
   9  14   1  113.69   22.00
   9  14   1  110.99   25.70
  -9  14  -1   56.09   20.10
   9  14   1  107.79   11.00
  -9  14  -1  141.69   27.10
  -9  14  -1  111.09   18.30
   9  14   1  104.39    6.70
   9  14   1  101.69    9.90
  10 -14   1   44.60   12.60
  10 -14   1   50.49   19.60
 -10 -14  -1   29.80   11.30
  10 -14   1   61.69   23.30
  10 -14   1   54.69   16.00
  10  14   1   53.09    7.50
  10  14   1   66.39   19.90
  10  14   1   74.09   11.60
  10  14   1   56.09    6.70
  10  14   1   72.79   10.00
 -10  14  -1   95.99   24.50
 -10  14  -1   34.00   12.10
  10  14   1   43.60   14.50
 -10  14  -1   74.49   22.10
 -11 -14  -1   10.80   10.30
  11 -14   1   -5.70    8.50
  11 -14   1   43.30   20.10
  11 -14   1  -19.60   11.30
  11 -14   1    6.00   16.30
  11  14   1    3.50    4.10
  11  14   1    9.30    7.70
 -11  14  -1   -3.90   17.90
  11  14   1   -0.80   13.10
  11  14   1    3.90    9.10
 -11  14  -1  -11.40   11.80
  11  14   1    0.20    4.40
 -11  14  -1    6.00   20.30
  12 -14   1    2.70   17.10
 -12 -14  -1   24.00   11.70
  12 -14   1   -4.10   20.90
  12 -14   1   28.30   12.20
 -12  14  -1  -10.00   12.20
  12  14   1   -2.30   12.50
  12  14   1   14.50    5.30
  12  14   1    5.80   15.20
 -12  14  -1   29.10   24.20
  12  14   1   19.60   10.10
  12  14   1    2.30    5.10
  12  14   1    9.30   10.60
  13 -14   1    7.20   12.90
  13 -14   1   22.70   22.10
  13 -14   1   -8.50    5.50
 -13 -14  -1   -5.20   11.20
  13  14   1   13.10   17.80
  13  14   1   10.30    6.50
  13  14   1    2.00    6.40
  13  14   1  -21.30   10.20
 -13  14  -1  -13.20   14.30
  13  14   1   -7.80   11.00
  13  14   1    6.90   16.20
 -13  14  -1  -31.70   26.90
  14 -14   1   11.30   13.60
  14 -14   1   -6.60    8.60
 -14  14  -1   32.20   18.30
  14  14   1   28.90   15.00
  14  14   1   22.40   19.00
  14  14   1   24.50   14.90
  14  14   1   27.90    8.90
  14  14   1   17.10    8.80
  14  14   1   37.60   20.20
  14 -15  -1   44.40   15.40
  14 -15  -1   39.90   28.90
  14  15  -1   43.10   18.10
  14  15  -1   18.10   15.40
  14  15  -1   56.49   21.90
  14  15  -1   33.50   27.60
  14  15  -1   18.40   14.40
 -14  15   1   -2.50   29.60
 -14  15   1   33.40   17.50
  13 -15  -1  137.39   30.60
  13 -15  -1  127.59   32.80
 -13 -15   1  137.29   22.20
  13 -15  -1  149.09   25.40
  13  15  -1  124.09   23.40
  13  15  -1  148.49   21.50
  13  15  -1  147.49   14.20
 -13  15   1  164.18   25.10
 -13  15   1  111.19   32.10
  13  15  -1  130.59   18.60
  13  15  -1  137.49   29.00
  13  15  -1   88.09   29.80
  13  15  -1  102.69   12.80
  12 -15  -1    6.60   19.10
  12 -15  -1  -10.00   18.20
 -12 -15   1   16.50   10.80
  12 -15  -1   11.50   13.20
  12  15  -1   -4.60    8.00
  12  15  -1   10.50    5.10
 -12  15   1    8.50   12.00
  12  15  -1   23.00   19.70
 -12  15   1   12.90   21.50
  12  15  -1    5.10   12.60
  12  15  -1   19.70   12.00
  12  15  -1   18.70    6.20
  12  15  -1    2.30   15.40
  11 -15  -1   29.60   13.40
 -11 -15   1   54.99   15.60
  11 -15  -1   23.10   17.20
 -11  15   1   29.40   13.00
  11  15  -1   35.50   10.60
 -11  15   1    4.40   18.30
  11  15  -1   31.80    9.60
  11  15  -1   35.70    6.20
  11  15  -1   33.50   21.20
  11  15  -1   43.50    7.10
  11  15  -1   45.00   20.20
  11  15  -1   41.90   15.60
 -11  15   1   25.50   20.60
  10 -15  -1    9.50   17.90
  10 -15  -1   38.70   11.90
  10 -15  -1   29.10   12.00
 -10 -15   1   19.60   11.90
  10 -15  -1    1.80   19.20
  10 -15  -1   -8.50   16.90
  10  15  -1   28.90    7.90
 -10  15   1   20.10   10.80
  10  15  -1   42.50   14.70
  10  15  -1   27.00    5.10
 -10  15   1   30.30   20.90
  10  15  -1   -4.80   16.50
  10  15  -1   13.40    7.10
  10  15  -1   48.10   18.10
 -10  15   1   28.30   19.50
  10  15  -1   23.90    4.50
   9 -15  -1    3.60   14.90
  -9 -15   1   -0.20    9.60
   9 -15  -1  -14.20   13.00
   9 -15  -1    5.50    7.90
   9 -15  -1    3.10    6.80
  -9  15   1    3.80    7.40
  -9  15   1   -2.70   11.30
  -9  15   1  -30.90   11.90
  -9  15   1   -4.40   13.10
   9  15  -1    9.00   10.10
   9  15  -1   -4.20   10.70
   9  15  -1    1.90    5.20
   9  15  -1   -0.30    1.80
   9  15  -1   -7.80   11.40
   9  15  -1    3.50    2.80
   8 -15  -1    3.00   12.60
   8 -15  -1   -1.80   11.70
   8 -15  -1    5.00    7.00
  -8 -15   1   14.30   10.90
   8 -15  -1   -4.10    6.40
   8  15  -1    6.80   11.00
   8  15  -1   -5.50    3.00
  -8  15   1   -0.20   11.60
  -8  15   1   21.00   12.90
   8  15  -1   11.60    9.00
   8  15  -1   -3.40   13.20
  -8  15   1  -10.90   10.30
  -8  15   1    0.50    7.80
   7 -15  -1   79.19   19.20
  -7 -15   1  104.09   19.20
   7 -15  -1  113.29   21.80
  -7  15   1  130.99   23.90
   7  15  -1  130.09   18.50
   7  15  -1   87.49   18.10
   7  15  -1   81.89   21.00
  -7  15   1   94.29   20.70
  -7  15   1  105.69   16.50
  -7  15   1   99.39   21.40
  -6 -15   1   58.99   15.50
   6 -15  -1   24.50   12.60
   6 -15  -1   78.29   12.40
   6 -15  -1   79.29   16.60
   6 -15  -1   62.19   14.00
   6  15  -1   60.89   13.30
   6  15  -1   42.00   17.60
   6  15  -1   70.79   16.20
  -6  15   1   71.99   16.90
  -6  15   1   45.70   10.40
  -6  15   1   66.69   18.60
  -6  15   1   48.90   15.40
   5 -15  -1  102.09   18.60
  -5 -15   1  121.89   22.10
   5 -15  -1   93.99   23.90
   5 -15  -1  114.69   20.70
   5 -15  -1  113.69   14.40
  -5  15   1  121.39   16.20
   5  15  -1  131.69   24.00
  -5  15   1  128.59   22.50
  -5  15   1  120.99   20.50
   5  15  -1  137.79   20.60
  -5  15   1   75.99   17.10
   5  15  -1  125.79   18.50
   4 -15  -1   44.20   16.50
   4 -15  -1   37.00    7.80
  -4 -15   1   36.50   14.20
   4 -15  -1   27.00   10.80
   4 -15  -1   29.00   12.20
   4 -15  -1   22.10    6.90
   4 -15  -1   37.20   10.50
  -4  15   1   31.80   10.30
   4  15  -1   18.20    9.60
  -4  15   1   35.60    8.90
   4  15  -1   41.80   13.70
  -4  15   1   15.70   10.90
  -4  15   1   24.40   12.70
   4  15  -1   32.60    8.50
   3 -15  -1   37.90   11.30
   3 -15  -1   27.20   15.00
   3 -15  -1   29.10    7.10
   3 -15  -1   26.70   12.10
   3 -15  -1   31.20    9.50
   3 -15  -1   38.50    7.60
  -3 -15   1   25.20   12.50
  -3  15   1   12.30    9.90
  -3  15   1   20.30   10.10
  -3  15   1   19.10    6.70
  -3  15   1   29.40   10.10
   3  15  -1   27.20   13.90
   3  15  -1   28.50    9.20
   3  15  -1   34.50    9.90
   2 -15  -1  402.66   25.10
   2 -15  -1  382.76   20.60
   2 -15  -1  429.16   20.90
   2 -15  -1  438.86   25.40
   2 -15  -1  326.97   63.79
  -2 -15   1  409.96   35.80
   2 -15  -1  453.45   33.80
   2  15  -1  409.96   25.40
  -2  15   1  395.56   22.90
  -2  15   1  415.36   32.20
  -2  15   1  383.36   30.20
   2  15  -1  421.86   34.80
  -2  15   1  395.16   28.60
  -1 -15   1    0.90    1.80
   1 -15  -1   -1.80    2.40
  -1 -15   1    0.30    1.70
   1 -15  -1   -9.20    8.20
   1 -15  -1    1.60    3.00
   1 -15  -1   -5.80    9.30
   1 -15  -1    2.20    4.00
  -1 -15   1   -0.10    9.90
   1 -15  -1    3.70    4.70
   1  15  -1   13.10    9.00
  -1  15   1   -0.90    6.10
   1  15  -1   -4.50    4.50
  -1  15   1   -2.80    2.80
  -1  15   1    2.30    3.20
  -1  15   1    4.10    7.60
   0 -15   1   97.19   21.60
   0 -15   1   65.29    9.90
   0 -15   1   66.09   17.60
   0 -15   1   61.09    7.50
   0 -15   1   69.09    9.80
   0 -15  -1   70.69   18.90
   0 -15   1   78.39    7.00
   0  15   1   81.19   10.20
   0  15  -1   79.09   12.60
   0  15   1   75.99   15.90
   0  15  -1   77.59   16.50
   0  15  -1   58.19    7.90
   1 -15   1    5.80   10.50
   1 -15   1   11.80    7.40
   1 -15   1   12.70    4.80
   1 -15   1    4.80    4.00
  -1 -15  -1   16.70   12.60
   1 -15   1    1.60    5.60
  -1  15  -1    1.70    7.40
   1  15   1    6.20   10.10
  -1  15  -1    8.30    7.60
   1  15   1    4.80    6.50
   2 -15   1   23.60    6.10
   2 -15   1   30.80   14.30
   2 -15   1   34.40   10.80
   2 -15   1   34.90    7.10
   2 -15   1   41.90   11.50
   2 -15   1   43.90   13.80
  -2 -15  -1   20.60   13.20
  -2  15  -1   34.40   11.80
   2  15   1   11.30    6.60
   2  15   1   43.80   14.10
   2  15   1   24.90   10.00
  -2  15  -1   35.30   11.10
  -3 -15  -1  141.99   23.90
   3 -15   1  111.09   26.00
   3 -15   1  164.48   22.40
   3 -15   1  142.99   12.50
   3 -15   1  115.29   17.10
   3 -15   1  134.09   15.40
   3 -15   1  192.18   27.90
   3  15   1  108.99   20.50
  -3  15  -1  127.29   15.70
  -3  15  -1  101.39   17.70
   3  15   1  113.79   19.50
   3  15   1  122.29   16.90
  -3  15  -1  121.69   21.00
  -3  15  -1  147.19   22.90
   4 -15   1   22.50   12.80
   4 -15   1   23.40   12.20
   4 -15   1   -0.50    4.80
  -4 -15  -1    7.50   10.30
   4 -15   1    2.70    4.50
   4 -15   1   14.10   11.80
   4  15   1    1.40   11.30
  -4  15  -1   13.20    6.90
  -4  15  -1   19.30   10.10
   4  15   1   13.90   10.30
  -4  15  -1   11.60   10.10
  -4  15  -1   -5.60    8.40
   4  15   1    4.70    6.90
   5 -15   1   89.89   13.20
   5 -15   1  110.79   21.80
  -5 -15  -1   76.79   18.20
   5 -15   1   81.59   19.00
   5 -15   1   61.99   20.10
   5 -15   1   99.79   19.50
  -5  15  -1   87.79   19.30
  -5  15  -1  114.79   21.50
   5  15   1   82.49   16.90
   5  15   1  107.79   19.50
   5  15   1   95.29   22.60
  -5  15  -1   91.39   15.20
[truncated: 3,506,085 more chars]
